# Supplementary material for: Identification of Genetic Modifiers of TDP-43: Inflammatory Activation of Astrocytes for Neuroinflammation
Source: Cells. 2021 Mar 18;10(3):676. doi: 10.3390/cells10030676 (PMC8003223; doi:10.3390/cells10030676)
Supplement: Supplementary file 1 [file cells-10-00676-s001.zip]

Archive with 8 entries (8 files):
- Supplementary Figure 1.pdf
- Supplementary Figure 2.pdf
- Supplementary Figure 3.pdf
- Supplementary Figure 4.pdf
- Supplementary Figure 5.pdf
- Supplementary Figure 6.pdf
- Supplementary Table 1.xlsx
- Supplementary Table 2.docx
