# Supplementary material for: Identification of Genetic Modifiers of TDP-43: Inflammatory Activation of Astrocytes for Neuroinflammation
Source: Cells. 2021 Mar 18;10(3):676. doi: 10.3390/cells10030676 (PMC8003223; doi:10.3390/cells10030676)
Supplement: Supplementary file 1 [file cells-10-00676-s001.zip › Supplementary Table 1.xlsx]

## Sheet: TDP-43_WT suppressors
Table S1. Barcode counts of yeast deletion strains obtained from high-throughput sequencing.
Human TDP-43	Yeast genes						Human ortholog genes
Gene names	Yeast gene deletion	Barcode counts	Normalized barcode counts	Z-score	Error rate	Min_Z-score	Ensemble names
TDP-43_WT	YCR011C	53	1.87264	2.81039	0.268461	2.05591	ENSP00000237612
TDP-43_WT	YBL012C	7	0.24733	2.77412	0.599421	1.11125
TDP-43_WT	YDR076W	8	0.282663	2.74018	0.685809	0.860939
TDP-43_WT	YBR199W	45	1.58998	2.64129	0.273779	1.91816
TDP-43_WT	YBL057C	47	1.66065	2.57642	0.258035	1.91161	ENSP00000387180
TDP-43_WT	YMR265C	121	4.27528	2.54094	0.250164	1.90529
TDP-43_WT	YPL062W	17	0.600659	2.52037	0.391896	1.53265
TDP-43_WT	YOR200W	33	1.16598	2.42497	0.345502	1.58714
TDP-43_WT	YBR240C	93	3.28596	2.42308	0.239365	1.84308
TDP-43_WT	YPL155C	71	2.50863	2.38207	0.249805	1.78702
TDP-43_WT	YJL045W	78	2.75596	2.36866	0.272085	1.72419	ENSP00000264932
TDP-43_WT	YER075C	47	1.66065	2.33479	0.288617	1.66093
TDP-43_WT	YIL064W	36	1.27198	2.33279	0.326612	1.57087	ENSP00000357830
TDP-43_WT	YJL134W	78	2.75596	2.29538	0.291357	1.6266	ENSP00000315137, ENSP00000247225
TDP-43_WT	YLR187W	26	0.918655	2.27558	0.37729	1.41703
TDP-43_WT	YLR172C	53	1.87264	2.27192	0.295448	1.60068	ENSP00000359123
TDP-43_WT	YHR014W	23	0.812656	2.23144	0.406898	1.32347
TDP-43_WT	YBL086C	158	5.58259	2.21553	0.223294	1.72081
TDP-43_WT	YLR001C	59	2.08464	2.19887	0.264482	1.61731
TDP-43_WT	YMR118C	116	4.09861	2.16769	0.170015	1.79915	ENSP00000356953
TDP-43_WT	YHL029C	38	1.34265	2.12974	0.352782	1.3784
TDP-43_WT	YCL051W	33	1.16598	2.12429	0.367088	1.34449
TDP-43_WT	YNL051W	12	0.423995	2.11671	0.519293	1.01752
TDP-43_WT	YBR216C	42	1.48398	2.10095	0.351515	1.36243
TDP-43_WT	YOR076C	18	0.635992	2.09346	0.463256	1.12365
TDP-43_WT	YJR058C	40	1.41332	2.05336	0.417165	1.19677	ENSP00000263270
TDP-43_WT	YML042W	90	3.17996	2.03285	0.28964	1.44405	ENSP00000315013
TDP-43_WT	YOR202W	35	1.23665	2.02305	0.342246	1.33067
TDP-43_WT	YOR003W	84	2.96796	2.01344	0.286576	1.43643
TDP-43_WT	YJR038C	43	1.51931	2.00651	0.366157	1.27181
TDP-43_WT	YER177W	43	1.51931	1.99522	0.349614	1.29767	ENSP00000264335
TDP-43_WT	YMR166C	84	2.96796	1.98161	0.285898	1.41507
TDP-43_WT	YMR241W	60	2.11997	1.97069	0.326663	1.32694
TDP-43_WT	YBR032W	17	0.600659	1.95445	0.458795	1.05776
TDP-43_WT	YER096W	125	4.41661	1.95258	0.321835	1.32417
TDP-43_WT	YLR178C	30	1.05999	1.95076	0.499105	0.977125	ENSP00000261313
TDP-43_WT	YAL051W	30	1.05999	1.94845	0.34456	1.27709
TDP-43_WT	YOR252W	21	0.74199	1.93234	0.440639	1.08088
TDP-43_WT	YHL042W	85	3.00329	1.92484	0.319327	1.31019
TDP-43_WT	YLL043W	50	1.76664	1.88914	0.333418	1.25926
TDP-43_WT	YHL003C	119	4.20461	1.85721	0.277272	1.34226	ENSP00000251363
TDP-43_WT	YPL084W	14	0.49466	1.84502	0.522583	0.880845
TDP-43_WT	YIL167W	52	1.83731	1.83932	0.308046	1.27272
TDP-43_WT	YDL186W	231	8.16189	1.83198	0.298087	1.28589
TDP-43_WT	YNL067W	23	0.812656	1.82723	0.469386	0.969552	ENSP00000384755, ENSP00000346022
TDP-43_WT	YEL065W	104	3.67462	1.82631	0.295261	1.28707
TDP-43_WT	YOR070C	17	0.600659	1.80406	0.483277	0.932198	ENSP00000365962
TDP-43_WT	YER139C	44	1.55465	1.79774	0.350751	1.16718
TDP-43_WT	YER149C	7	0.24733	1.79483	0.795545	0.366962
TDP-43_WT	YML096W	53	1.87264	1.7826	0.399233	1.07093	ENSP00000260952
TDP-43_WT	YDL109C	104	3.67462	1.78166	0.22654	1.37804
TDP-43_WT	YEL067C	153	5.40593	1.76398	0.189895	1.42901
TDP-43_WT	YOR055W	85	3.00329	1.74606	0.300641	1.22112
TDP-43_WT	YDR091C	10	0.353329	1.7421	0.576577	0.737644	ENSP00000296577
TDP-43_WT	YLR154C	26	0.918655	1.74084	0.379261	1.08061
TDP-43_WT	YHR130C	32	1.13065	1.73995	0.398892	1.0459
TDP-43_WT	YDR029W	125	4.41661	1.7266	0.211832	1.36085
TDP-43_WT	YNL108C	114	4.02795	1.72425	0.349888	1.12095
TDP-43_WT	YMR176W	149	5.2646	1.71672	0.335493	1.14077	ENSP00000364550
TDP-43_WT	YDR130C	58	2.04931	1.71289	0.404995	1.01918
TDP-43_WT	YBL069W	71	2.50863	1.70853	0.357255	1.09815
TDP-43_WT	YBR066C	56	1.97864	1.6878	0.355593	1.08763	ENSP00000173785
TDP-43_WT	YML011C	99	3.49795	1.68535	0.362314	1.07472
TDP-43_WT	YNL107W	18	0.635992	1.68272	0.474557	0.884175	ENSP00000247843
TDP-43_WT	YBR047W	78	2.75596	1.67506	0.303873	1.16605
TDP-43_WT	YBR057C	79	2.7913	1.66491	0.35979	1.06589
TDP-43_WT	YBR217W	148	5.22927	1.65959	0.290815	1.17696
TDP-43_WT	YOL041C	8	0.282663	1.64063	0.7113	0.473651	ENSP00000355565
TDP-43_WT	YML067C	17	0.600659	1.63311	0.454795	0.890381
TDP-43_WT	YMR153W	92	3.25062	1.62887	0.335373	1.08259
TDP-43_WT	YDR022C	118	4.16928	1.60956	0.34304	1.05742
TDP-43_WT	YHR026W	7	0.24733	1.60879	0.866712	0.214433	ENSP00000236067
TDP-43_WT	YML117W-A	56	1.97864	1.58133	0.40846	0.935422
TDP-43_WT	YMR163C	27	0.953988	1.57115	0.4004	0.94206
TDP-43_WT	YNL191W	52	1.83731	1.56789	0.392567	0.952391
TDP-43_WT	YBR056W	10	0.353329	1.56153	0.857889	0.221911
TDP-43_WT	YIL059C	136	4.80527	1.55406	0.387358	0.952085
TDP-43_WT	YNL198C	34	1.20132	1.55286	0.416964	0.905375
TDP-43_WT	YER184C	48	1.69598	1.54135	0.483803	0.795641
TDP-43_WT	YJL141C	11	0.388662	1.5404	0.722328	0.427725	ENSP00000381932
TDP-43_WT	YJL110C	137	4.8406	1.53797	0.300997	1.07504
TDP-43_WT	YDL131W	32	1.13065	1.53551	0.471712	0.811193	ENSP00000381654
TDP-43_WT	YAR037W	46	1.62531	1.53102	0.561124	0.671926
TDP-43_WT	YER095W	8	0.282663	1.53076	0.713647	0.438337	ENSP00000372088
TDP-43_WT	YDL122W	43	1.51931	1.52437	0.408114	0.902253
TDP-43_WT	YDL112W	48	1.69598	1.5134	0.428784	0.864478
TDP-43_WT	YJR040W	30	1.05999	1.51286	0.481363	0.784624	ENSP00000365256
TDP-43_WT	YHR093W	29	1.02465	1.50998	0.494747	0.762919
TDP-43_WT	YDR049W	18	0.635992	1.50719	0.637668	0.546103	ENSP00000321617
TDP-43_WT	YPL197C	10	0.353329	1.50716	0.647178	0.531758
TDP-43_WT	YNL116W	37	1.30732	1.50427	0.402246	0.899184
TDP-43_WT	YBR046C	74	2.61463	1.50335	0.316824	1.02705	ENSP00000238721
TDP-43_WT	YHR051W	20	0.706658	1.47991	0.415628	0.864817	ENSP00000317780
TDP-43_WT	YER078C	33	1.16598	1.4749	0.453085	0.806643	ENSP00000349658
TDP-43_WT	YBR218C	64	2.2613	1.46606	0.44092	0.819645	ENSP00000377530
TDP-43_WT	YBR187W	24	0.847989	1.46231	0.551887	0.65528	ENSP00000370736
TDP-43_WT	YJL037W	168	5.93592	1.45953	0.311961	1.00421
TDP-43_WT	YER160C-A	11	0.388662	1.45545	0.654204	0.503288
TDP-43_WT	YMR048W	109	3.85128	1.45403	0.308995	1.00474
TDP-43_WT	YER046W-A	12	0.423995	1.44967	0.662081	0.489869
TDP-43_WT	YER146W	33	1.16598	1.44583	0.453691	0.789868	ENSP00000223084
TDP-43_WT	YLR180W	242	8.55056	1.4453	0.239175	1.09962	ENSP00000361287
TDP-43_WT	YDL171C	188	6.64258	1.42991	0.340313	0.943295
TDP-43_WT	YEL030W	28	0.989321	1.42534	0.448953	0.785428	ENSP00000297185
TDP-43_WT	YLR133W	41	1.44865	1.41681	0.41255	0.832307	ENSP00000384400
TDP-43_WT	YBR244W	221	7.80857	1.41584	0.342346	0.931134	ENSP00000346103
TDP-43_WT	YIL099W	57	2.01397	1.41459	0.441223	0.79044
TDP-43_WT	YER129W	36	1.27198	1.41344	0.503592	0.70164
TDP-43_WT	YIL105C	86	3.03863	1.41324	0.406122	0.839294
TDP-43_WT	YLR042C	40	1.41332	1.41173	0.397223	0.850956
TDP-43_WT	YOL068C	18	0.635992	1.41068	0.60429	0.558218
TDP-43_WT	YJL144W	33	1.16598	1.40941	0.496376	0.709815
TDP-43_WT	YOR220W	29	1.02465	1.40511	0.453911	0.767313
TDP-43_WT	YBL068W	34	1.20132	1.40111	0.581898	0.585807	ENSP00000361512
TDP-43_WT	YHR159W	33	1.16598	1.39723	0.501082	0.697102
TDP-43_WT	YMR275C	60	2.11997	1.39705	0.368548	0.882171
TDP-43_WT	YDR326C	154	5.44126	1.39675	0.181564	1.14315
TDP-43_WT	YPL207W	17	0.600659	1.39624	0.442789	0.778003	ENSP00000352645
TDP-43_WT	YMR262W	72	2.54397	1.39262	0.355783	0.897147
TDP-43_WT	YJL005W	19	0.671325	1.38829	0.635568	0.505939
TDP-43_WT	YOR165W	21	0.74199	1.38422	0.588756	0.56925
TDP-43_WT	YBL088C	29	1.02465	1.37456	0.459561	0.742867
TDP-43_WT	YLL058W	97	3.42729	1.37229	0.390231	0.836783
TDP-43_WT	YOR037W	59	2.08464	1.37225	0.486614	0.704494
TDP-43_WT	YER169W	29	1.02465	1.37101	0.425616	0.787484	ENSP00000334181
TDP-43_WT	YMR114C	116	4.09861	1.36931	0.434984	0.773684	ENSP00000372955
TDP-43_WT	YNL270C	28	0.989321	1.36726	0.462413	0.735022	ENSP00000231706
TDP-43_WT	YIL069C	54	1.90798	1.3643	0.429045	0.778956	ENSP00000361435
TDP-43_WT	YDR048C	35	1.23665	1.36418	0.44491	0.757242
TDP-43_WT	YIL035C	17	0.600659	1.3633	0.506215	0.673175	ENSP00000262506
TDP-43_WT	YPL171C	44	1.55465	1.36318	0.438987	0.764761
TDP-43_WT	YDR294C	20	0.706658	1.35911	0.669373	0.44936	ENSP00000299297
TDP-43_WT	YIL113W	15	0.529993	1.35698	0.606029	0.534612	ENSP00000240100
TDP-43_WT	YLR210W	34	1.20132	1.35535	0.461666	0.72963
TDP-43_WT	YAL056W	42	1.48398	1.35276	0.682748	0.429167
TDP-43_WT	YOL071W	59	2.08464	1.35006	0.347299	0.881183	ENSP00000301761
TDP-43_WT	YEL043W	66	2.33197	1.34096	0.355463	0.864296
TDP-43_WT	YPL037C	13	0.459327	1.33968	0.713331	0.384043	ENSP00000360658
TDP-43_WT	YLR144C	25	0.883322	1.3373	0.509966	0.655323
TDP-43_WT	YER031C	65	2.29664	1.33587	0.408551	0.790102	ENSP00000333547
TDP-43_WT	YMR158W-A	40	1.41332	1.33021	0.448368	0.733788
TDP-43_WT	YJL004C	32	1.13065	1.31802	0.541479	0.604339	ENSP00000361812
TDP-43_WT	YOL063C	27	0.953988	1.31222	0.571974	0.561666
TDP-43_WT	YHR041C	16	0.565326	1.30887	0.521048	0.626886
TDP-43_WT	YDR100W	27	0.953988	1.30851	0.513127	0.637079
TDP-43_WT	YIL072W	13	0.459327	1.28755	0.627064	0.480176
TDP-43_WT	YIL013C	40	1.41332	1.28501	0.417572	0.748427	ENSP00000371818
TDP-43_WT	YEL013W	23	0.812656	1.28421	0.497081	0.645855	ENSP00000263946
TDP-43_WT	YAL031C	20	0.706658	1.28114	0.508178	0.630091
TDP-43_WT	YJR036C	30	1.05999	1.276	0.469531	0.676879	ENSP00000298068
TDP-43_WT	YOR191W	15	0.529993	1.27156	0.691158	0.39271
TDP-43_WT	YOR028C	121	4.27528	1.26909	0.359445	0.81292
TDP-43_WT	YNL170W	13	0.459327	1.26782	0.683265	0.401561
TDP-43_WT	YPL018W	7	0.24733	1.2678	0.990693	0.0117996
TDP-43_WT	YNL318C	42	1.48398	1.26677	0.467114	0.675046
TDP-43_WT	YJL112W	141	4.98194	1.26631	0.299382	0.8872	ENSP00000379029
TDP-43_WT	YHR156C	33	1.16598	1.26393	0.418134	0.735436
TDP-43_WT	YCL074W	142	5.01727	1.26282	0.373527	0.791119
TDP-43_WT	YLR183C	17	0.600659	1.24595	0.600312	0.497992
TDP-43_WT	YAL066W	39	1.37798	1.24337	0.486852	0.638033
TDP-43_WT	YIL024C	27	0.953988	1.24267	0.508593	0.610655
TDP-43_WT	YER080W	35	1.23665	1.24175	0.543184	0.567253
TDP-43_WT	YNL127W	45	1.58998	1.24106	0.512133	0.60547	ENSP00000358810
TDP-43_WT	YCL049C	61	2.15531	1.24014	0.417507	0.722371
TDP-43_WT	YIL095W	52	1.83731	1.23625	0.403484	0.737445
TDP-43_WT	YNL076W	52	1.83731	1.23562	0.39389	0.748919
TDP-43_WT	YPL133C	72	2.54397	1.23377	0.409942	0.727995
TDP-43_WT	YPL159C	63	2.22597	1.23303	0.527959	0.582041
TDP-43_WT	YDL124W	46	1.62531	1.23072	0.397787	0.741157
TDP-43_WT	YJR119C	68	2.40264	1.22782	0.418405	0.714094
TDP-43_WT	YBR239C	61	2.15531	1.22773	0.42657	0.70402
TDP-43_WT	YDR247W	17	0.600659	1.22703	0.640041	0.44168
TDP-43_WT	YNL233W	41	1.44865	1.22594	0.500627	0.612201
TDP-43_WT	YLR189C	27	0.953988	1.2259	0.536301	0.568447
TDP-43_WT	YOR188W	84	2.96796	1.22453	0.47288	0.645473
TDP-43_WT	YDR162C	27	0.953988	1.21573	0.665607	0.406532	ENSP00000269886
TDP-43_WT	YBL059W	30	1.05999	1.21385	0.472161	0.640716
TDP-43_WT	YML111W	51	1.80198	1.21144	0.57463	0.515311
TDP-43_WT	YOR222W	46	1.62531	1.21039	0.428653	0.691554	ENSP00000329452
TDP-43_WT	YJL020C	41	1.44865	1.21033	0.454108	0.66071
TDP-43_WT	YOR296W	54	1.90798	1.20958	0.527778	0.571192
TDP-43_WT	YBR232C	81	2.86196	1.20751	0.48665	0.619876
TDP-43_WT	YER155C	15	0.529993	1.20707	0.70137	0.360467
TDP-43_WT	YMR187C	70	2.4733	1.20513	0.486342	0.619025
TDP-43_WT	YDL121C	98	3.46262	1.20468	0.398392	0.724745
TDP-43_WT	YNL130C	88	3.10929	1.2038	0.321782	0.816437	ENSP00000260585
TDP-43_WT	YLR203C	31	1.09532	1.20284	0.487405	0.61657
TDP-43_WT	YLR089C	20	0.706658	1.19969	0.698282	0.361966	ENSP00000345282
TDP-43_WT	YNL115C	59	2.08464	1.19849	0.470739	0.634314
TDP-43_WT	YBL079W	9	0.317996	1.19683	0.871882	0.153336	ENSP00000231498
TDP-43_WT	YBR197C	24	0.847989	1.19628	0.523677	0.569817
TDP-43_WT	YCR017C	10	0.353329	1.19624	0.821516	0.21351	ENSP00000226432
TDP-43_WT	YOR359W	21	0.74199	1.19607	0.505212	0.591802
TDP-43_WT	YOR019W	27	0.953988	1.1952	0.559004	0.527079
TDP-43_WT	YDR132C	24	0.847989	1.19444	0.575156	0.507452
TDP-43_WT	YIL163C	60	2.11997	1.19078	0.486494	0.611474
TDP-43_WT	YJR044C	7	0.24733	1.19074	0.766308	0.278266	ENSP00000314625
TDP-43_WT	YMR174c	46	1.62531	1.1887	0.470906	0.628936
TDP-43_WT	YEL057C	85	3.00329	1.18828	0.436822	0.669214
TDP-43_WT	YPL056C	21	0.74199	1.18647	0.577732	0.50101
TDP-43_WT	YIL125W	13	0.459327	1.18389	0.738181	0.309966	ENSP00000222673
TDP-43_WT	YMR209C	40	1.41332	1.17576	0.456788	0.638687
TDP-43_WT	YDL059C	21	0.74199	1.17321	0.603911	0.464695
TDP-43_WT	YIL084C	17	0.600659	1.17237	0.570717	0.503277
TDP-43_WT	YPL089C	13	0.459327	1.17036	0.702016	0.34875	ENSP00000284368
TDP-43_WT	YDL002C	15	0.529993	1.16679	0.77241	0.265551
TDP-43_WT	YIL041W	18	0.635992	1.16669	0.628779	0.433101
TDP-43_WT	YLR179C	16	0.565326	1.16654	0.583034	0.486407	ENSP00000261313
TDP-43_WT	YDL001W	25	0.883322	1.16289	0.43829	0.653209
TDP-43_WT	YDL019C	11	0.388662	1.16076	0.732852	0.310094	ENSP00000263847
TDP-43_WT	YBL036C	36	1.27198	1.15648	0.548064	0.522655	ENSP00000333551
TDP-43_WT	YLR122C	89	3.14463	1.15385	0.363232	0.734736
TDP-43_WT	YBR219C	41	1.44865	1.15379	0.547531	0.522054
TDP-43_WT	YBR010W	41	1.44865	1.14947	0.481872	0.595572	ENSP00000254810, ENSP00000355781, ENSP00000364327
TDP-43_WT	YNL143C	116	4.09861	1.14905	0.33169	0.767919
TDP-43_WT	YER005W	17	0.600659	1.14184	0.740621	0.296169	ENSP00000359520
TDP-43_WT	YNL135C	20	0.706658	1.13952	0.652758	0.39569	ENSP00000371161
TDP-43_WT	YJR128W	32	1.13065	1.13774	0.638476	0.411322
TDP-43_WT	YPL099C	57	2.01397	1.13606	0.410643	0.669545
TDP-43_WT	YJR095W	58	2.04931	1.13369	0.455645	0.617128
TDP-43_WT	YMR302C	36	1.27198	1.12964	0.600418	0.451383
TDP-43_WT	YPL200W	52	1.83731	1.12864	0.554869	0.502392
TDP-43_WT	YOL020W	19	0.671325	1.12615	0.618506	0.429619	ENSP00000231706
TDP-43_WT	YNL146W	98	3.46262	1.12564	0.414611	0.658934
TDP-43_WT	YOR358W	17	0.600659	1.12396	0.665091	0.376423
TDP-43_WT	YHR016C	56	1.97864	1.12355	0.52378	0.535055	ENSP00000384269
TDP-43_WT	YMR025W	42	1.48398	1.12126	0.558402	0.495147
TDP-43_WT	YNL274C	497	17.5604	1.11907	0.27185	0.814852
TDP-43_WT	YDL025C	15	0.529993	1.11483	0.518304	0.53701	ENSP00000350896
TDP-43_WT	YER040W	194	6.85458	1.11394	0.295085	0.785235
TDP-43_WT	YOR064C	64	2.2613	1.11388	0.657108	0.381939
TDP-43_WT	YLR017W	61	2.15531	1.11011	0.656907	0.380871	ENSP00000369519
TDP-43_WT	YDL026W	44	1.55465	1.10612	0.533296	0.516232
TDP-43_WT	YHR171W	33	1.16598	1.10348	0.552562	0.493738	ENSP00000346437
TDP-43_WT	YOR247W	32	1.13065	1.10344	0.551372	0.495034
TDP-43_WT	YBR241C	68	2.40264	1.09861	0.536385	0.509332	ENSP00000380214
TDP-43_WT	YCL047C	18	0.635992	1.09856	0.661289	0.372096
TDP-43_WT	YML110C	21	0.74199	1.09405	0.664581	0.366966	ENSP00000288532
TDP-43_WT	YIL074C	257	9.08055	1.09197	0.421517	0.631684	ENSP00000358417
TDP-43_WT	YJR003C	39	1.37798	1.08991	0.439432	0.610967
TDP-43_WT	YNL235C	30	1.05999	1.08895	0.512082	0.531316
TDP-43_WT	YIR016W	483	17.0658	1.08813	0.375493	0.679544
TDP-43_WT	YDL018C	37	1.30732	1.08656	0.567809	0.4696
TDP-43_WT	YDR296W	8	0.282663	1.08184	0.850105	0.162162
TDP-43_WT	YIL089W	165	5.82992	1.08178	0.467015	0.576574
TDP-43_WT	YPL066W	16	0.565326	1.08013	0.645305	0.383116
TDP-43_WT	YML058W	56	1.97864	1.07689	0.474105	0.566331
TDP-43_WT	YDL078C	32	1.13065	1.07591	0.647975	0.378745
TDP-43_WT	YJL070C	133	4.69927	1.07552	0.359381	0.689
TDP-43_WT	YBL102W	62	2.19064	1.0698	0.510584	0.523578	ENSP00000271375
TDP-43_WT	YJL169W	34	1.20132	1.06339	0.470659	0.562895
TDP-43_WT	YBR248C	99	3.49795	1.06319	0.534642	0.494766
TDP-43_WT	YPL134C	101	3.56862	1.04905	0.443206	0.584108	ENSP00000329452
TDP-43_WT	YOR126C	56	1.97864	1.04881	0.538336	0.4842	ENSP00000314400
TDP-43_WT	YBR040W	28	0.989321	1.04802	0.594249	0.425234
TDP-43_WT	YAR044W	16	0.565326	1.04374	0.714673	0.297806
TDP-43_WT	YML016C	17	0.600659	1.04155	0.712201	0.299758
TDP-43_WT	YOR178C	30	1.05999	1.03733	0.657889	0.354882
TDP-43_WT	YIL133C	20	0.706658	1.0372	0.658737	0.353959	ENSP00000270634
TDP-43_WT	YJL187C	74	2.61463	1.03666	0.588071	0.42703	ENSP00000299613
TDP-43_WT	YNL141W	93	3.28596	1.03472	0.462297	0.55637	ENSP00000361965
TDP-43_WT	YML006C	40	1.41332	1.03419	0.619995	0.392998
TDP-43_WT	YOL079W	41	1.44865	1.03391	0.538422	0.477229
TDP-43_WT	YIL029C	30	1.05999	1.03385	0.597761	0.415856
TDP-43_WT	YPL141C	58	2.04931	1.03375	0.476916	0.540739
TDP-43_WT	YHL002W	193	6.81925	1.02854	0.423026	0.593442	ENSP00000263904
TDP-43_WT	YML099C	22	0.777323	1.02766	0.748338	0.258624
TDP-43_WT	YJL093C	55	1.94331	1.0268	0.598272	0.412494
TDP-43_WT	YLR031W	58	2.04931	1.0242	0.473068	0.539684
TDP-43_WT	YCL023C	203	7.17257	1.01912	0.532777	0.476157
TDP-43_WT	YDR097C	50	1.76664	1.01539	0.538917	0.468181	ENSP00000234420
TDP-43_WT	YIL085C	61	2.15531	1.01536	0.500154	0.507526
TDP-43_WT	YDR169C	47	1.66065	1.0144	0.619701	0.385777
TDP-43_WT	YDL006W	10	0.353329	1.01288	0.75109	0.252116
TDP-43_WT	YHR035W	193	6.81925	1.00654	0.448346	0.555263
TDP-43_WT	YPL051W	29	1.02465	1.00581	0.634691	0.367431	ENSP00000326884
TDP-43_WT	YJL152W	30	1.05999	1.00424	0.673585	0.327798
TDP-43_WT	YPL019C	14	0.49466	1.00378	0.657207	0.34409
TDP-43_WT	YAL030W	49	1.73131	1.00273	0.572316	0.42885	ENSP00000236192
TDP-43_WT	YNL094W	72	2.54397	1.00131	0.491176	0.509491
TDP-43_WT	YML055W	41	1.44865	1.00088	0.447474	0.55301
TDP-43_WT	YBR214W	16	0.565326	0.999763	0.679599	0.320325
TDP-43_WT	YHL014C	212	7.49057	0.997474	0.358295	0.640084
TDP-43_WT	YDL024C	20	0.706658	0.993491	0.619335	0.378188	ENSP00000361064
TDP-43_WT	YLR135W	31	1.09532	0.993485	0.749047	0.249318
TDP-43_WT	YOR253W	56	1.97864	0.989154	0.72633	0.270702	ENSP00000240922
TDP-43_WT	YPL236C	12	0.423995	0.986669	0.703242	0.292802	ENSP00000387156
TDP-43_WT	YPL067C	32	1.13065	0.985868	0.590047	0.40416
TDP-43_WT	YOR318C	49	1.73131	0.982885	0.617081	0.376365
TDP-43_WT	YLR131C	228	8.0559	0.979716	0.356728	0.630224	ENSP00000369774
TDP-43_WT	YER071C	44	1.55465	0.979563	0.542712	0.447943
TDP-43_WT	YDL162C	54	1.90798	0.978984	0.53682	0.453446
TDP-43_WT	YNL294C	178	6.28925	0.977844	0.399463	0.587231
TDP-43_WT	YML123C	62	2.19064	0.977722	0.497635	0.491173	ENSP00000377779
TDP-43_WT	YOR027W	82	2.8973	0.977479	0.561674	0.428454	ENSP00000351646
TDP-43_WT	YOR248W	15	0.529993	0.974265	0.854547	0.14171
TDP-43_WT	YDL049C	31	1.09532	0.97321	0.706074	0.286051
TDP-43_WT	YLR420W	15	0.529993	0.972695	0.749078	0.24407
TDP-43_WT	YHR138C	40	1.41332	0.970978	0.562205	0.425089
TDP-43_WT	YBR116C	16	0.565326	0.970569	0.792668	0.20123
TDP-43_WT	YOR228C	19	0.671325	0.969165	0.715233	0.275986
TDP-43_WT	YPL021W	28	0.989321	0.968837	0.667926	0.321725
TDP-43_WT	YJL214W	23	0.812656	0.967712	0.650592	0.338126
TDP-43_WT	YOR024W	46	1.62531	0.966775	0.545725	0.439182
TDP-43_WT	YML035C-A	38	1.34265	0.965765	0.522606	0.46105
TDP-43_WT	YOR366W	65	2.29664	0.962549	0.439296	0.539705
TDP-43_WT	YLR143W	10	0.353329	0.959672	0.946319	0.0515157
TDP-43_WT	YJR020W	99	3.49795	0.958324	0.5197	0.460283
TDP-43_WT	YNL082W	56	1.97864	0.958183	0.524189	0.455914	ENSP00000265849
TDP-43_WT	YDR334W	23	0.812656	0.956903	0.657672	0.327575
TDP-43_WT	YMR199W	38	1.34265	0.955536	0.546123	0.433695
TDP-43_WT	YLR165C	40	1.41332	0.954949	0.508912	0.468964	ENSP00000298317
TDP-43_WT	YMR107W	30	1.05999	0.95272	0.739658	0.248033
TDP-43_WT	YDL039C	60	2.11997	0.952569	0.577237	0.402711
TDP-43_WT	YIL011W	38	1.34265	0.951375	0.520271	0.456402
TDP-43_WT	YBR220C	71	2.50863	0.95044	0.543662	0.433722	ENSP00000352456
TDP-43_WT	YIL070C	80	2.82663	0.95024	0.591458	0.388213
TDP-43_WT	YBR226C	69	2.43797	0.948253	0.463868	0.508389
TDP-43_WT	YLR137W	50	1.76664	0.946155	0.694173	0.28936
TDP-43_WT	YDR067C	23	0.812656	0.944431	0.834932	0.155896
TDP-43_WT	YNL144C	255	9.00988	0.943463	0.326449	0.63547
TDP-43_WT	YBL055C	18	0.635992	0.938486	0.794335	0.193014	ENSP00000276692
TDP-43_WT	YBR264C	29	1.02465	0.938404	0.654113	0.324582
TDP-43_WT	YAR035W	22	0.777323	0.937253	0.60032	0.374602	ENSP00000360541
TDP-43_WT	YOL002C	25	0.883322	0.936767	0.583283	0.390367	ENSP00000349616
TDP-43_WT	YMR147W	178	6.28925	0.936697	0.481114	0.48604
TDP-43_WT	YJR066W	16	0.565326	0.936051	0.867194	0.124314	ENSP00000354558
TDP-43_WT	YAL026C	7	0.24733	0.935341	0.921096	0.0738018	ENSP00000371084
TDP-43_WT	YML095C	56	1.97864	0.931763	0.428443	0.532555
TDP-43_WT	YDR310C	25	0.883322	0.929616	0.519987	0.446228
TDP-43_WT	YER011W	26	0.918655	0.92385	0.692054	0.284496
TDP-43_WT	YPL013C	27	0.953988	0.922992	0.747638	0.232928	ENSP00000362036
TDP-43_WT	YEL054C	8	0.282663	0.921213	0.908891	0.0839308	ENSP00000354739
TDP-43_WT	YBL024W	111	3.92195	0.921072	0.46092	0.496532	ENSP00000264670
TDP-43_WT	YNL070W	33	1.16598	0.918207	0.662339	0.310043
TDP-43_WT	YMR319C	64	2.2613	0.9176	0.457029	0.49823
TDP-43_WT	YML012W	32	1.13065	0.917209	0.610364	0.357378	ENSP00000303145
TDP-43_WT	YBR148W	58	2.04931	0.916581	0.581237	0.38383
TDP-43_WT	YNL195C	50	1.76664	0.915318	0.586461	0.378519
TDP-43_WT	YOL013C	48	1.69598	0.913387	0.54251	0.417866
TDP-43_WT	YBL061C	28	0.989321	0.912509	0.590136	0.374004
TDP-43_WT	YHR161C	36	1.27198	0.911608	0.51363	0.443379	ENSP00000377012
TDP-43_WT	YER103W	29	1.02465	0.905156	0.824008	0.159301	ENSP00000227378
TDP-43_WT	YBL080C	18	0.635992	0.904868	0.72006	0.253309	ENSP00000263985
TDP-43_WT	YLR113W	10	0.353329	0.903511	0.876916	0.111207	ENSP00000229795
TDP-43_WT	YOL016C	25	0.883322	0.901101	0.639493	0.324853	ENSP00000368124
TDP-43_WT	YDR221W	89	3.14463	0.900692	0.640139	0.324124	ENSP00000252455
TDP-43_WT	YPL095C	33	1.16598	0.899256	0.819067	0.162705	ENSP00000326491
TDP-43_WT	YBR025C	22	0.777323	0.89718	0.78587	0.192113	ENSP00000386350
TDP-43_WT	YBL066C	49	1.73131	0.89616	0.708287	0.261422
TDP-43_WT	YER171W	42	1.48398	0.895018	0.532287	0.418611	ENSP00000375809
TDP-43_WT	YHR086W	226	7.98523	0.891677	0.49128	0.453614	ENSP00000282574
TDP-43_WT	YIL055C	93	3.28596	0.891586	0.48211	0.461743
TDP-43_WT	YAL017W	24	0.847989	0.891521	0.734387	0.2368	ENSP00000351475
TDP-43_WT	YHR151C	25	0.883322	0.889309	0.604243	0.35195
TDP-43_WT	YMR313C	38	1.34265	0.888148	0.543585	0.405364
TDP-43_WT	YHL047C	33	1.16598	0.88781	0.684739	0.279892
TDP-43_WT	YLR064W	28	0.989321	0.88526	0.68074	0.282628
TDP-43_WT	YAL067C	67	2.3673	0.883159	0.606679	0.347365
TDP-43_WT	YLL017W	21	0.74199	0.882459	0.721063	0.246151
TDP-43_WT	YMR178W	36	1.27198	0.880869	0.677655	0.283943
TDP-43_WT	YDL213C	11	0.388662	0.879264	0.963124	0.0324238
TDP-43_WT	YMR007W	35	1.23665	0.878823	0.585294	0.364453
TDP-43_WT	YDL184C	208	7.34924	0.875857	0.662015	0.296027
TDP-43_WT	YOR242C	17	0.600659	0.872868	0.821686	0.155645
TDP-43_WT	YBL043W	9	0.317996	0.870968	0.880685	0.10392
TDP-43_WT	YJR011C	24	0.847989	0.870071	0.69103	0.268826
TDP-43_WT	YMR304C-A	100	3.53329	0.868669	0.507938	0.427439
TDP-43_WT	YJR001W	59	2.08464	0.867595	0.66686	0.28903
TDP-43_WT	YBL091C	39	1.37798	0.867581	0.583767	0.361116	ENSP00000325312
TDP-43_WT	YLR206W	33	1.16598	0.865953	0.700615	0.259253	ENSP00000378985
TDP-43_WT	YNL078W	178	6.28925	0.865184	0.475272	0.453986
TDP-43_WT	YIL002C	30	1.05999	0.865122	0.650005	0.302789
TDP-43_WT	YHR096C	8	0.282663	0.861332	0.919982	0.0689224
TDP-43_WT	YNL253W	49	1.73131	0.860533	0.590467	0.352417	ENSP00000306791, ENSP00000265097
TDP-43_WT	YDR205W	67	2.3673	0.854252	0.319477	0.581338
TDP-43_WT	YLR044C	25	0.883322	0.850521	0.741628	0.219751
TDP-43_WT	YLR124W	72	2.54397	0.850362	0.604589	0.336242
TDP-43_WT	YNL206C	13	0.459327	0.847817	0.869332	0.110782
TDP-43_WT	YOR010C	229	8.09123	0.846239	0.558309	0.373776
TDP-43_WT	YOR357C	37	1.30732	0.845806	0.815645	0.155929	ENSP00000230085
TDP-43_WT	YER055C	214	7.56124	0.842882	0.256677	0.626534
TDP-43_WT	YDL219W	63	2.22597	0.841213	0.694517	0.256976	ENSP00000366672
TDP-43_WT	YPR002W	37	1.30732	0.839587	0.657862	0.287254	ENSP00000366682
TDP-43_WT	YDL129W	137	4.8406	0.839398	0.689132	0.260942
TDP-43_WT	YLR177W	35	1.23665	0.833717	0.827916	0.143469
TDP-43_WT	YNL190W	35	1.23665	0.832739	0.576053	0.353037
TDP-43_WT	YBR212W	56	1.97864	0.828641	0.605758	0.326685	ENSP00000282574
TDP-43_WT	YJL044C	76	2.6853	0.827104	0.507661	0.407216
TDP-43_WT	YNL077W	35	1.23665	0.825018	0.569001	0.355582
TDP-43_WT	YDR286C	19	0.671325	0.82459	0.580065	0.346274
TDP-43_WT	YHR115C	7	0.24733	0.822917	0.849759	0.123636
TDP-43_WT	YBL099W	13	0.459327	0.817938	0.78222	0.178131	ENSP00000282050
TDP-43_WT	YLL054C	70	2.4733	0.817507	0.721359	0.227791
TDP-43_WT	YJR014W	117	4.13395	0.817386	0.438912	0.458625	ENSP00000280557
TDP-43_WT	YJL016W	136	4.80527	0.815652	0.388749	0.498568
TDP-43_WT	YJL146W	31	1.09532	0.815169	0.750702	0.20322
TDP-43_WT	YOL030W	44	1.55465	0.81425	0.696634	0.247016
TDP-43_WT	YML097C	19	0.671325	0.813433	0.770307	0.18684	ENSP00000370208
TDP-43_WT	YNL224C	22	0.777323	0.810409	0.832919	0.135404
TDP-43_WT	YMR018W	134	4.73461	0.80905	0.584963	0.335786
TDP-43_WT	YJL038C	180	6.35992	0.802288	0.453571	0.438394
TDP-43_WT	YHR009C	136	4.80527	0.801287	0.496766	0.403235
TDP-43_WT	YEL059W	62	2.19064	0.798883	0.533576	0.372618
TDP-43_WT	YOR344C	302	10.6705	0.796044	0.447745	0.43962
TDP-43_WT	YHL016C	29	1.02465	0.794285	0.774551	0.179071	ENSP00000222248
TDP-43_WT	YOR317W	78	2.75596	0.793523	0.673833	0.258821	ENSP00000339787
TDP-43_WT	YBR174C	14	0.49466	0.789657	0.902253	0.0771865
TDP-43_WT	YER067C-A	40	1.41332	0.787178	0.749412	0.197257
TDP-43_WT	YMR305C	43	1.51931	0.786889	0.715578	0.223809
TDP-43_WT	YBL010C	27	0.953988	0.783817	0.741217	0.202838
TDP-43_WT	YBL072C	19	0.671325	0.783498	0.646368	0.27707	ENSP00000361288
TDP-43_WT	YMR221C	35	1.23665	0.783472	0.741679	0.202387	ENSP00000278426
TDP-43_WT	YNL249C	44	1.55465	0.782354	0.63393	0.286396
TDP-43_WT	YPL081W	36	1.27198	0.781913	0.694083	0.2392	ENSP00000302896
TDP-43_WT	YLR134W	20	0.706658	0.781322	0.819439	0.141076
TDP-43_WT	YAL007C	34	1.20132	0.780999	0.690044	0.242076	ENSP00000359313
TDP-43_WT	YOR371C	22	0.777323	0.780874	0.797956	0.157771
TDP-43_WT	YIL107C	43	1.51931	0.779657	0.877205	0.0957378
TDP-43_WT	YHR047C	36	1.27198	0.77844	0.46187	0.418902	ENSP00000320324
TDP-43_WT	YLR225C	44	1.55465	0.776745	0.631288	0.286395
TDP-43_WT	YBR147W	113	3.99262	0.775932	0.361501	0.495432	ENSP00000364295
TDP-43_WT	YER085C	30	1.05999	0.771152	0.688609	0.24013
TDP-43_WT	YOR316C	110	3.88662	0.766536	0.41035	0.451988	ENSP00000355968
TDP-43_WT	YJL171C	62	2.19064	0.765938	0.717106	0.216679
TDP-43_WT	YJR099W	191	6.74858	0.765304	0.704781	0.225932	ENSP00000366813
TDP-43_WT	YOR021C	47	1.66065	0.76485	0.713015	0.219501
TDP-43_WT	YOR154W	17	0.600659	0.761617	0.783682	0.164751
TDP-43_WT	YOR158W	21	0.74199	0.757841	0.727676	0.206379
TDP-43_WT	YML089C	165	5.82992	0.747834	0.842471	0.117806
TDP-43_WT	YMR196W	47	1.66065	0.745848	0.80638	0.144411
TDP-43_WT	YBL002W	21	0.74199	0.743191	0.728854	0.201513	ENSP00000366962, ENSP00000353074, ENSP00000348924, ENSP00000342886, ENSP00000336417
TDP-43_WT	YOR333C	85	3.00329	0.74285	0.734589	0.19716
TDP-43_WT	YOR140W	186	6.57192	0.742129	0.481	0.385165	ENSP00000306549, ENSP00000303599
TDP-43_WT	YLR128W	85	3.00329	0.741501	0.571026	0.318085	ENSP00000292782
TDP-43_WT	YPL167C	96	3.39196	0.7401	0.640209	0.266281	ENSP00000357795
TDP-43_WT	YLR047C	51	1.80198	0.738419	0.652965	0.256257
TDP-43_WT	YMR311C	42	1.48398	0.735946	0.983172	0.0123843
TDP-43_WT	YLL010C	52	1.83731	0.733927	0.843522	0.114843	ENSP00000273062
TDP-43_WT	YBR065C	77	2.72063	0.732559	0.678313	0.235655
TDP-43_WT	YIL001W	47	1.66065	0.729396	0.694374	0.222922	ENSP00000232744
TDP-43_WT	YAL062W	66	2.33197	0.724785	0.628013	0.269611	ENSP00000327589, ENSP00000277865
TDP-43_WT	YHR114W	16	0.565326	0.722248	0.830723	0.12226	ENSP00000320117
TDP-43_WT	YMR009W	34	1.20132	0.721981	0.836802	0.117826	ENSP00000333666
TDP-43_WT	YOR172W	29	1.02465	0.721808	0.750359	0.180193
TDP-43_WT	YMR316C-B	38	1.34265	0.719811	0.770605	0.165121
TDP-43_WT	YLL042C	60	2.11997	0.719751	0.641869	0.257765
TDP-43_WT	YJR078W	78	2.75596	0.719308	0.819212	0.130042	ENSP00000373712
TDP-43_WT	YLL009C	22	0.777323	0.719153	0.802407	0.142099	ENSP00000261070
TDP-43_WT	YMR109W	68	2.40264	0.718393	0.762714	0.170464	ENSP00000288235
TDP-43_WT	YAL027W	39	1.37798	0.715832	0.750221	0.1788
TDP-43_WT	YBL009W	20	0.706658	0.71461	0.995478	0.00323132
TDP-43_WT	YNL066W	122	4.31061	0.713059	0.585261	0.295733
TDP-43_WT	YLL001W	23	0.812656	0.708763	0.777594	0.157633	ENSP00000370388
TDP-43_WT	YDL093W	18	0.635992	0.708664	0.926689	0.0519526
TDP-43_WT	YMR215W	13	0.459327	0.705847	0.962702	0.0263265
TDP-43_WT	YDR046C	121	4.27528	0.705032	0.769473	0.162529	ENSP00000231706
TDP-43_WT	YJR037W	71	2.50863	0.701585	0.985611	0.0100948
TDP-43_WT	YJL082W	69	2.43797	0.701113	0.661817	0.237105	ENSP00000360815, ENSP00000306598
TDP-43_WT	YDL173W	111	3.92195	0.69697	0.756635	0.169618
TDP-43_WT	YDL210W	67	2.3673	0.696683	0.535435	0.323654
TDP-43_WT	YNL068C	38	1.34265	0.693602	0.851457	0.10303	ENSP00000370256
TDP-43_WT	YDR265W	50	1.76664	0.691855	0.803727	0.135792	ENSP00000288774
TDP-43_WT	YDL048C	18	0.635992	0.691354	0.975228	0.0171265
TDP-43_WT	YPL217C	38	1.34265	0.690846	0.818442	0.125428	ENSP00000363642
TDP-43_WT	YJR075W	61	2.15531	0.689451	0.671237	0.226666
TDP-43_WT	YAL034C	66	2.33197	0.687174	0.651582	0.239424
TDP-43_WT	YJL083W	88	3.10929	0.685268	0.606619	0.269571
TDP-43_WT	YEL009C	19	0.671325	0.684199	0.930906	0.0472738	ENSP00000303315
TDP-43_WT	YDL070W	16	0.565326	0.683909	0.789452	0.143995	ENSP00000382443, ENSP00000382253, ENSP00000378704, ENSP00000305918
TDP-43_WT	YHR061C	18	0.635992	0.683829	0.834065	0.113471
TDP-43_WT	YLR164W	57	2.01397	0.683821	0.642496	0.244469
TDP-43_WT	YDL011C	18	0.635992	0.680393	0.94066	0.0403748
TDP-43_WT	YOR161C	480	16.9598	0.680269	0.208359	0.538529	ENSP00000363852
TDP-43_WT	YOR368W	38	1.34265	0.679127	0.758117	0.164269
TDP-43_WT	YOR307C	19	0.671325	0.677228	0.937951	0.0420214	ENSP00000387152
TDP-43_WT	YBR262C	86	3.03863	0.676473	0.789865	0.14215
TDP-43_WT	YBR259W	46	1.62531	0.676061	0.718769	0.190129
TDP-43_WT	YML102W	76	2.6853	0.674779	0.572931	0.288177	ENSP00000315700
TDP-43_WT	YOR029W	66	2.33197	0.671908	0.821939	0.119641
TDP-43_WT	YDR249C	29	1.02465	0.671181	0.919426	0.0540796
TDP-43_WT	YDL136W	99	3.49795	0.668965	0.657099	0.229389	ENSP00000259469
TDP-43_WT	YER165C-A	24	0.847989	0.668005	0.906098	0.0627269
TDP-43_WT	YML022W	29	1.02465	0.663035	0.746681	0.16796	ENSP00000367615
TDP-43_WT	YDR124W	75	2.64997	0.660562	0.685087	0.20802
TDP-43_WT	YLL046C	64	2.2613	0.655703	0.819414	0.118411
TDP-43_WT	YDL142C	158	5.58259	0.655609	0.552118	0.293635	ENSP00000368140
TDP-43_WT	YCL069W	34	1.20132	0.655333	0.955117	0.0294135
TDP-43_WT	YDL134C	37	1.30732	0.654273	0.791506	0.136412	ENSP00000384493
TDP-43_WT	YEL028W	70	2.4733	0.652476	0.69617	0.198242
TDP-43_WT	YOR273C	457	16.1471	0.650564	0.353939	0.420304	ENSP00000358515
TDP-43_WT	YDL187C	144	5.08793	0.647883	0.657366	0.221987
TDP-43_WT	YNL085W	61	2.15531	0.643599	0.935823	0.0413042
TDP-43_WT	YMR135C	113	3.99262	0.642691	0.610772	0.250153	ENSP00000266069
TDP-43_WT	YPL139C	18	0.635992	0.639879	0.826456	0.111047
TDP-43_WT	YDR329C	25	0.883322	0.639536	0.874079	0.080531	ENSP00000356563
TDP-43_WT	YJR148W	75	2.64997	0.639406	0.679273	0.205074	ENSP00000261192
TDP-43_WT	YMR022W	71	2.50863	0.638828	0.751839	0.158532	ENSP00000381001
TDP-43_WT	YIL152W	45	1.58998	0.636093	0.733587	0.169464
TDP-43_WT	YCR023C	38	1.34265	0.635126	0.805196	0.123725	ENSP00000296468
TDP-43_WT	YIL165C	60	2.11997	0.633346	0.968519	0.0199384
TDP-43_WT	YJR062C	75	2.64997	0.632229	0.858204	0.0896472
TDP-43_WT	YJR127C	98	3.46262	0.62968	0.921398	0.0494939
TDP-43_WT	YOR320C	71	2.50863	0.629392	0.7871	0.133997
TDP-43_WT	YLR192C	352	12.4372	0.628882	0.75393	0.154749
TDP-43_WT	YHL010C	40	1.41332	0.627352	0.871662	0.0805132	ENSP00000330813
TDP-43_WT	YIL110W	43	1.51931	0.627079	0.893205	0.0669688	ENSP00000307077
TDP-43_WT	YNL128W	35	1.23665	0.625162	0.693607	0.191546
TDP-43_WT	YDL035C	39	1.37798	0.62459	0.98578	0.00888158
TDP-43_WT	YDR102C	45	1.58998	0.623957	0.831853	0.104917
TDP-43_WT	YBR006W	22	0.777323	0.623829	0.92586	0.0462509	ENSP00000314649
TDP-43_WT	YHL027W	61	2.15531	0.62201	0.748109	0.156679
TDP-43_WT	YOR225W	23	0.812656	0.62014	0.869522	0.0809145
TDP-43_WT	YHR037W	40	1.41332	0.615473	0.75002	0.153856	ENSP00000364490
TDP-43_WT	YBR120C	69	2.43797	0.614077	0.821267	0.109756
TDP-43_WT	YNL333W	28	0.989321	0.610217	0.849949	0.0915635
TDP-43_WT	YPR003C	32	1.13065	0.608025	0.933327	0.0405389	ENSP00000347778
TDP-43_WT	YOR039W	18	0.635992	0.606485	0.930395	0.0422146	ENSP00000382984, ENSP00000382949, ENSP00000365046
TDP-43_WT	YPL103C	32	1.13065	0.605876	0.980278	0.0119491	ENSP00000340093
TDP-43_WT	YBR045C	72	2.54397	0.605546	0.951644	0.0292817
TDP-43_WT	YOR345C	54	1.90798	0.603388	0.829177	0.103072
TDP-43_WT	YMR145C	76	2.6853	0.601027	0.943871	0.0337352
TDP-43_WT	YNL275W	52	1.83731	0.599923	0.897384	0.0615619	ENSP00000264485
TDP-43_WT	YMR264W	65	2.29664	0.597833	0.74842	0.150403
TDP-43_WT	YOL003C	20	0.706658	0.5948	0.860989	0.0826834
TDP-43_WT	YJL048C	87	3.07396	0.591752	0.947293	0.0311892	ENSP00000272638
TDP-43_WT	YBR230C	418	14.7691	0.590152	0.317401	0.402837
TDP-43_WT	YMR207C	31	1.09532	0.587853	0.941749	0.0342428	ENSP00000341044
TDP-43_WT	YJL135W	75	2.64997	0.587754	0.90889	0.0535502
TDP-43_WT	YJL043W	81	2.86196	0.586672	0.919788	0.0470578
TDP-43_WT	YBR227C	36	1.27198	0.586442	0.73653	0.15451
TDP-43_WT	YHR087W	20	0.706658	0.586069	0.862855	0.0803767
TDP-43_WT	YOR016C	53	1.87264	0.584615	0.611452	0.227151	ENSP00000359313
TDP-43_WT	YMR017W	25	0.883322	0.584102	0.917563	0.0481515
TDP-43_WT	YMR204C	36	1.27198	0.584018	0.867063	0.0776375
TDP-43_WT	YBR054W	37	1.30732	0.582718	0.973822	0.0152545
TDP-43_WT	YJL052W	23	0.812656	0.580384	0.88335	0.0677018	ENSP00000229239
TDP-43_WT	YML081W	39	1.37798	0.579252	0.970893	0.01686
TDP-43_WT	YIL138C	54	1.90798	0.577645	0.518149	0.278339
TDP-43_WT	YMR247C	60	2.11997	0.577088	0.806797	0.111495	ENSP00000373846
TDP-43_WT	YPL212C	24	0.847989	0.575278	0.676333	0.186198	ENSP00000365837
TDP-43_WT	YOR087W	24	0.847989	0.575215	0.85825	0.0815369
TDP-43_WT	YMR234W	63	2.22597	0.575037	0.81075	0.108826
TDP-43_WT	YDR096W	42	1.48398	0.574625	0.804397	0.112398
TDP-43_WT	YJL065C	35	1.23665	0.57343	0.979864	0.0115468	ENSP00000220913
TDP-43_WT	YHR207C	20	0.706658	0.570347	0.774633	0.128537	ENSP00000331557
TDP-43_WT	YMR162C	85	3.00329	0.567548	0.87654	0.0700695
TDP-43_WT	YPL261C	37	1.30732	0.563522	0.923989	0.0428336
TDP-43_WT	YNL095C	59	2.08464	0.562931	0.932798	0.0378301
TDP-43_WT	YDL180W	144	5.08793	0.561748	0.340658	0.370384
TDP-43_WT	YOR114W	72	2.54397	0.56135	0.523287	0.267603
TDP-43_WT	YIL158W	29	1.02465	0.561188	0.901488	0.0552835
TDP-43_WT	YCL033C	29	1.02465	0.558717	0.92336	0.0428201	ENSP00000277598
TDP-43_WT	YBR228W	59	2.08464	0.556701	0.813944	0.103577	ENSP00000328940, ENSP00000251303
TDP-43_WT	YBR242W	65	2.29664	0.555814	0.878632	0.0674582	ENSP00000381220
TDP-43_WT	YBR063C	32	1.13065	0.552164	0.966087	0.0187255
TDP-43_WT	YJR051W	96	3.39196	0.552108	0.828295	0.0947995
TDP-43_WT	YIR013C	111	3.92195	0.550964	0.735626	0.14566
TDP-43_WT	YCL011C	16	0.565326	0.549875	0.914535	0.046995	ENSP00000385269
TDP-43_WT	YDR063W	104	3.67462	0.548254	0.778031	0.121696	ENSP00000346789
TDP-43_WT	YIL098C	79	2.7913	0.545946	0.739208	0.142378
TDP-43_WT	YNL293W	39	1.37798	0.545825	0.935274	0.0353291	ENSP00000239231, ENSP00000364580
TDP-43_WT	YNL091W	33	1.16598	0.52383	0.97836	0.0113355
TDP-43_WT	YLR170C	21	0.74199	0.523125	0.929035	0.0371236	ENSP00000369645
TDP-43_WT	YJL068C	117	4.13395	0.522216	0.899038	0.0527241	ENSP00000367992
TDP-43_WT	YIL010W	124	4.38128	0.51801	0.636626	0.188231
TDP-43_WT	YPL219W	24	0.847989	0.516718	0.91024	0.0463805
TDP-43_WT	YER167W	33	1.16598	0.514354	0.922049	0.0400944
TDP-43_WT	YIL157C	40	1.41332	0.514023	0.98618	0.00710376
TDP-43_WT	YER185W	64	2.2613	0.513951	0.790069	0.107894
TDP-43_WT	YNL087W	77	2.72063	0.512848	0.811795	0.0965207	ENSP00000377612
TDP-43_WT	YBR128C	32	1.13065	0.512013	0.886024	0.0583571
TDP-43_WT	YNL074C	303	10.7059	0.501633	0.634774	0.183209
TDP-43_WT	YOR006C	50	1.76664	0.497873	0.975026	0.0124339	ENSP00000007390
TDP-43_WT	YDL154W	308	10.8825	0.497298	0.758618	0.120039	ENSP00000364894
TDP-43_WT	YER060W	47	1.66065	0.496585	0.84276	0.0780828
TDP-43_WT	YMR041C	67	2.3673	0.495816	0.872524	0.0632045
TDP-43_WT	YJL007C	56	1.97864	0.493682	0.909731	0.044564
TDP-43_WT	YOR155C	91	3.21529	0.491489	0.872412	0.062708
TDP-43_WT	YML084W	101	3.56862	0.491348	0.699777	0.147514
TDP-43_WT	YJL036W	51	1.80198	0.489856	0.930486	0.0340517	ENSP00000363349
TDP-43_WT	YOR301W	21	0.74199	0.486202	0.976142	0.0115996
TDP-43_WT	YML019W	46	1.62531	0.485538	0.946253	0.0260964
TDP-43_WT	YDL118W	73	2.5793	0.485132	0.836309	0.0794119
TDP-43_WT	YLR211C	39	1.37798	0.48005	0.881798	0.0567428
TDP-43_WT	YLR034C	37	1.30732	0.467729	0.937834	0.029077	ENSP00000378364
TDP-43_WT	YJL030W	132	4.66394	0.457273	0.915706	0.0385454	ENSP00000296509
TDP-43_WT	YPL135W	31	1.09532	0.456861	0.921038	0.0360746	ENSP00000310623
TDP-43_WT	YJL170C	113	3.99262	0.446164	0.651923	0.155299
TDP-43_WT	YOR084W	47	1.66065	0.440918	0.773264	0.099972
TDP-43_WT	YNL065W	72	2.54397	0.436316	0.854073	0.0636701	ENSP00000358515
TDP-43_WT	YER109C	72	2.54397	0.422597	0.832452	0.0708054
TDP-43_WT	YPL116W	56	1.97864	0.416415	0.748952	0.10454
TDP-43_WT	YOL085C	55	1.94331	0.414424	0.903728	0.0398975
TDP-43_WT	YML037C	174	6.14792	0.412659	0.663576	0.138828
TDP-43_WT	YBR101C	205	7.24324	0.397712	0.859645	0.0558207
TDP-43_WT	YPL036W	99	3.49795	0.388304	0.868457	0.0510786
TDP-43_WT	YJR091C	114	4.02795	0.38583	0.964141	0.0138356
TDP-43_WT	YDL168W	112	3.95728	0.373512	0.956706	0.0161707	ENSP00000296412
TDP-43_WT	YLR016C	173	6.11259	0.338424	0.849742	0.0508508
TDP-43_WT	YOR142W	51	1.80198	0.326931	0.77628	0.0731409	ENSP00000377446
TDP-43_WT	YNL063W	259	9.15122	0.310905	0.80397	0.0609467	ENSP00000232854
TDP-43_WT	YLL007C	165	5.82992	0.201913	0.933947	0.013337
TDP-43_WT	YBR261C	61	2.15531	0.143918	0.982808	0.00247421	ENSP00000361564

## Sheet: TDP-43_M337V suppressors
Table S1. Barcode counts of yeast deletion strains obtained from high-throughput sequencing.
Human TDP-43	Yeast genes						Human ortholog genes
Gene names	Yeast gene deletion	Barcode counts	Normalized barcode counts	Z-score	Error rate	Min_Z-score	Ensemble names
TDP-43_M337V	YBR174C	30	0.887505	2.85831	0.303259	1.9915
TDP-43_M337V	YIL114C	64	1.89334	2.81685	0.205546	2.23786	ENSP00000022615
TDP-43_M337V	YOR172W	60	1.77501	2.80198	0.231003	2.15471
TDP-43_M337V	YDR237W	17	0.50292	2.76951	0.393004	1.68109
TDP-43_M337V	YDL144C	18	0.532503	2.75585	0.392127	1.67521
TDP-43_M337V	YNL230C	43	1.27209	2.70016	0.255048	2.01149
TDP-43_M337V	YMR118C	156	4.61503	2.65938	0.134708	2.30114	ENSP00000356953
TDP-43_M337V	YMR303C	36	1.06501	2.65777	0.326284	1.79058
TDP-43_M337V	YMR002W	24	0.710004	2.64301	0.363229	1.68299	ENSP00000378812
TDP-43_M337V	YJR033C	27	0.798755	2.58418	0.343917	1.69544
TDP-43_M337V	YHR049C-A	36	1.06501	2.52504	0.283717	1.80864
TDP-43_M337V	YNL127W	70	2.07085	2.49845	0.265174	1.83593
TDP-43_M337V	YMR242C	18	0.532503	2.45278	0.453797	1.33972	ENSP00000222247
TDP-43_M337V	YBR076W	19	0.562087	2.35521	0.407052	1.39651
TDP-43_M337V	YPL035C	30	0.887505	2.2688	0.363133	1.44492
TDP-43_M337V	YAL056W	58	1.71584	2.26193	0.402176	1.35223
TDP-43_M337V	YML119W	112	3.31335	2.25779	0.263853	1.66206
TDP-43_M337V	YLR152C	86	2.54418	2.25447	0.233266	1.72858
TDP-43_M337V	YNL099C	120	3.55002	2.22505	0.214643	1.74746
TDP-43_M337V	YMR040W	28	0.828338	2.22241	0.371575	1.39662
TDP-43_M337V	YMR262W	103	3.0471	2.2047	0.225076	1.70847
TDP-43_M337V	YMR035W	43	1.27209	2.19985	0.330979	1.47175	ENSP00000329553
TDP-43_M337V	YJL150W	148	4.37836	2.19006	0.306251	1.51935
TDP-43_M337V	YJR148W	127	3.75711	2.16516	0.217633	1.69395	ENSP00000261192
TDP-43_M337V	YNL117W	68	2.01168	2.15487	0.278874	1.55393
TDP-43_M337V	YPL195W	92	2.72168	2.10927	0.211722	1.66269	ENSP00000347416
TDP-43_M337V	YOR131C	18	0.532503	2.09547	0.436238	1.18135
TDP-43_M337V	YER005W	26	0.769171	2.09531	0.417261	1.22102	ENSP00000359520
TDP-43_M337V	YCR004C	76	2.24835	2.07929	0.305037	1.44503
TDP-43_M337V	YJL171C	97	2.8696	2.06721	0.277632	1.49329
TDP-43_M337V	YIL160C	100	2.95835	2.05232	0.278068	1.48164	ENSP00000333664
TDP-43_M337V	YBR145W	59	1.74543	2.04423	0.301039	1.42884
TDP-43_M337V	YEL020C	81	2.39626	1.99409	0.239616	1.51627	ENSP00000323811
TDP-43_M337V	YDL123W	291	8.6088	1.94562	0.0891371	1.77219
TDP-43_M337V	YLR104W	52	1.53834	1.92816	0.298224	1.35314
TDP-43_M337V	YPL066W	25	0.739588	1.91996	0.379251	1.19181
TDP-43_M337V	YLR210W	47	1.39042	1.91708	0.321561	1.30062
TDP-43_M337V	YMR107W	45	1.33126	1.91375	0.377156	1.19197
TDP-43_M337V	YBL064C	53	1.56793	1.88498	0.408378	1.11519	ENSP00000342026
TDP-43_M337V	YNL143C	164	4.8517	1.88321	0.201558	1.50364
TDP-43_M337V	YHR179W	48	1.42001	1.86947	0.357231	1.20164
TDP-43_M337V	YOR055W	104	3.07668	1.86168	0.262095	1.37374
TDP-43_M337V	YBL005W	65	1.92293	1.85395	0.274885	1.34432
TDP-43_M337V	YNL136W	69	2.04126	1.82493	0.313145	1.25346	ENSP00000359518
TDP-43_M337V	YDL154W	444	13.1351	1.8215	0.208219	1.44223	ENSP00000364894
TDP-43_M337V	YOR044W	26	0.769171	1.8059	0.418388	1.05033
TDP-43_M337V	YAL065C	34	1.00584	1.7987	0.418229	1.04643
TDP-43_M337V	YMR034C	112	3.31335	1.76931	0.284805	1.2654	ENSP00000377626
TDP-43_M337V	YHR198C	40	1.18334	1.76065	0.356784	1.13248
TDP-43_M337V	YMR199W	57	1.68626	1.75838	0.304007	1.22382
TDP-43_M337V	YJL130C	52	1.53834	1.74463	0.325596	1.17659	ENSP00000264705
TDP-43_M337V	YJL007C	92	2.72168	1.7187	0.279417	1.23847
TDP-43_M337V	YBR235W	113	3.34294	1.71588	0.348991	1.11705	ENSP00000275730
TDP-43_M337V	YEL053C	48	1.42001	1.70062	0.300684	1.18927	ENSP00000354972
TDP-43_M337V	YHR014W	24	0.710004	1.69088	0.462088	0.909546
TDP-43_M337V	YDR067C	33	0.976256	1.68592	0.469047	0.895147
TDP-43_M337V	YOR024W	66	1.95251	1.66951	0.316924	1.1404
TDP-43_M337V	YJL181W	66	1.95251	1.6659	0.368438	1.05212
TDP-43_M337V	YAL051W	33	0.976256	1.66296	0.356275	1.07049
TDP-43_M337V	YBR119W	50	1.47918	1.66203	0.308326	1.14958
TDP-43_M337V	YPL037C	17	0.50292	1.65946	0.552494	0.742616	ENSP00000360658
TDP-43_M337V	YDL129W	184	5.44337	1.65562	0.339728	1.09316
TDP-43_M337V	YBR230C	641	18.963	1.64369	0.117984	1.44976
TDP-43_M337V	YNL141W	126	3.72752	1.63693	0.285243	1.17001	ENSP00000361965
TDP-43_M337V	YEL063C	45	1.33126	1.63052	0.377113	1.01563	ENSP00000231706
TDP-43_M337V	YDL179W	195	5.76878	1.62961	0.256464	1.21167
TDP-43_M337V	YLR134W	31	0.917089	1.61264	0.413076	0.946497
TDP-43_M337V	YJR144W	19	0.562087	1.6081	0.517634	0.775693
TDP-43_M337V	YML117W	13	0.384586	1.59141	0.587061	0.657153
TDP-43_M337V	YDR306C	20	0.59167	1.58185	0.472895	0.833801
TDP-43_M337V	YLR144C	32	0.946672	1.57681	0.410664	0.929273
TDP-43_M337V	YPL041C	38	1.12417	1.57657	0.355781	1.01566
TDP-43_M337V	YHL002W	252	7.45504	1.57516	0.265014	1.15772	ENSP00000263904
TDP-43_M337V	YDL137W	519	15.3538	1.57458	0.257613	1.16895	ENSP00000355714
TDP-43_M337V	YIL145C	133	3.93461	1.56659	0.31544	1.07243
TDP-43_M337V	YNL191W	62	1.83418	1.5605	0.36221	0.995273
TDP-43_M337V	YBL012C	6	0.177501	1.55711	0.837453	0.253104
TDP-43_M337V	YNL195C	70	2.07085	1.55195	0.342861	1.01984
TDP-43_M337V	YOR307C	30	0.887505	1.54454	0.431611	0.877898	ENSP00000387152
TDP-43_M337V	YDR294C	25	0.739588	1.54407	0.553436	0.689525	ENSP00000299297
TDP-43_M337V	YNL295W	75	2.21876	1.54288	0.280936	1.10943
TDP-43_M337V	YNL130C	115	3.4021	1.53771	0.24165	1.16612	ENSP00000260585
TDP-43_M337V	YML033W	49	1.44959	1.52934	0.410108	0.902145
TDP-43_M337V	YML104C	84	2.48501	1.52922	0.289667	1.08626	ENSP00000242044
TDP-43_M337V	YOL063C	34	1.00584	1.5193	0.465576	0.811947
TDP-43_M337V	YMR317W	81	2.39626	1.51481	0.394993	0.916469
TDP-43_M337V	YOR166C	87	2.57377	1.51423	0.400356	0.908001
TDP-43_M337V	YBR107C	23	0.680421	1.51239	0.516373	0.731432
TDP-43_M337V	YBL054W	30	0.887505	1.49907	0.494361	0.757986
TDP-43_M337V	YOR019W	35	1.03542	1.48499	0.429853	0.846662
TDP-43_M337V	YDL186W	264	7.81005	1.48439	0.331475	0.992355
TDP-43_M337V	YHL016C	42	1.24251	1.48002	0.418719	0.860307	ENSP00000222248
TDP-43_M337V	YAL008W	27	0.798755	1.47881	0.444314	0.821751
TDP-43_M337V	YML005W	42	1.24251	1.47392	0.402688	0.880391
TDP-43_M337V	YNL100W	69	2.04126	1.47041	0.395884	0.888296
TDP-43_M337V	YBR129C	26	0.769171	1.45005	0.43242	0.823018
TDP-43_M337V	YBR197C	31	0.917089	1.44105	0.414599	0.843591
TDP-43_M337V	YDR213W	14	0.414169	1.4299	0.621626	0.541036
TDP-43_M337V	YLR111W	88	2.60335	1.42893	0.386156	0.877141
TDP-43_M337V	YPL051W	39	1.15376	1.42837	0.434607	0.807593	ENSP00000326884
TDP-43_M337V	YBR248C	126	3.72752	1.42388	0.378361	0.885139
TDP-43_M337V	YNL249C	63	1.86376	1.41894	0.350187	0.922045
TDP-43_M337V	YDL162C	72	2.13001	1.4164	0.359401	0.907343
TDP-43_M337V	YLR154C	28	0.828338	1.41587	0.407488	0.838921
TDP-43_M337V	YJL082W	98	2.89918	1.40914	0.32865	0.946024	ENSP00000360815, ENSP00000306598
TDP-43_M337V	YJL182C	46	1.36084	1.40606	0.42519	0.808218
TDP-43_M337V	YOR348C	73	2.1596	1.40309	0.340703	0.925055	ENSP00000231706
TDP-43_M337V	YNL226W	12	0.355002	1.38892	0.601013	0.554161
TDP-43_M337V	YPL100W	93	2.75127	1.38082	0.398164	0.831026	ENSP00000288828
TDP-43_M337V	YOR350C	21	0.621254	1.37595	0.453467	0.752002
TDP-43_M337V	YML007W	63	1.86376	1.36552	0.432643	0.774739
TDP-43_M337V	YJR099W	247	7.30713	1.36231	0.37823	0.847042	ENSP00000366813
TDP-43_M337V	YIL121W	43	1.27209	1.36181	0.341045	0.897374	ENSP00000358515
TDP-43_M337V	YLR042C	47	1.39042	1.35551	0.377138	0.844294
TDP-43_M337V	YPL159C	77	2.27793	1.35048	0.448113	0.745315
TDP-43_M337V	YLR164W	82	2.42585	1.34322	0.328435	0.902059
TDP-43_M337V	YOR092W	63	1.86376	1.33782	0.367606	0.846032
TDP-43_M337V	YOR197W	46	1.36084	1.33512	0.437683	0.75076
TDP-43_M337V	YOR231W	74	2.18918	1.32934	0.327309	0.894235	ENSP00000178640
TDP-43_M337V	YMR105C	22	0.650837	1.32867	0.471256	0.702525	ENSP00000360124
TDP-43_M337V	YLR205C	47	1.39042	1.32809	0.401457	0.794921	ENSP00000216117
TDP-43_M337V	YDL178W	145	4.28961	1.32713	0.371309	0.834357	ENSP00000383580, ENSP00000315351
TDP-43_M337V	YJR113C	18	0.532503	1.32522	0.577377	0.560067
TDP-43_M337V	YDL206W	148	4.37836	1.32367	0.447496	0.731335
TDP-43_M337V	YOR240W	34	1.00584	1.32274	0.506351	0.652967
TDP-43_M337V	YIL173W	174	5.14753	1.32237	0.24961	0.992295	ENSP00000256637
TDP-43_M337V	YMR241W	62	1.83418	1.31283	0.420607	0.760645
TDP-43_M337V	YPL168W	36	1.06501	1.31237	0.469473	0.696249
TDP-43_M337V	YER040W	242	7.15921	1.31187	0.235203	1.00331
TDP-43_M337V	YMR153W	103	3.0471	1.3086	0.372143	0.821613
TDP-43_M337V	YBL081W	12	0.355002	1.30481	0.567005	0.564977
TDP-43_M337V	YAL030W	63	1.86376	1.30162	0.419832	0.755157	ENSP00000236192
TDP-43_M337V	YOR355W	23	0.680421	1.2928	0.581755	0.540708
TDP-43_M337V	YML062C	75	2.21876	1.29086	0.458345	0.699201
TDP-43_M337V	YJL170C	173	5.11795	1.29067	0.233033	0.989905
TDP-43_M337V	YNL145W	148	4.37836	1.28914	0.34535	0.843935
TDP-43_M337V	YLR188W	60	1.77501	1.28829	0.486667	0.66132	ENSP00000355637
TDP-43_M337V	YDL188C	128	3.78669	1.28381	0.320355	0.872533	ENSP00000384493
TDP-43_M337V	YLR020C	114	3.37252	1.27715	0.316433	0.873018
TDP-43_M337V	YPL062W	14	0.414169	1.27502	0.594771	0.516677
TDP-43_M337V	YLR024C	255	7.54379	1.27257	0.261054	0.94036
TDP-43_M337V	YNL269W	87	2.57377	1.27176	0.326224	0.856882
TDP-43_M337V	YJL197W	29	0.857922	1.26855	0.485076	0.653206	ENSP00000265560
TDP-43_M337V	YLR054C	31	0.917089	1.26849	0.541016	0.582217
TDP-43_M337V	YBR250W	41	1.21292	1.26708	0.457174	0.687805
TDP-43_M337V	YPL264C	31	0.917089	1.26707	0.462353	0.681239	ENSP00000360462
TDP-43_M337V	YEL060C	70	2.07085	1.26339	0.431875	0.717761
TDP-43_M337V	YMR174c	56	1.65668	1.26016	0.412064	0.740895
TDP-43_M337V	YDL078C	40	1.18334	1.25524	0.521666	0.600425
TDP-43_M337V	YLR053C	23	0.680421	1.24313	0.487822	0.636705
TDP-43_M337V	YER032W	15	0.443753	1.23938	0.902278	0.121115
TDP-43_M337V	YHR121W	90	2.66252	1.23915	0.361037	0.791771	ENSP00000293406
TDP-43_M337V	YBR056W	11	0.325419	1.23428	0.95919	0.0503713
TDP-43_M337V	YNL144C	323	9.55547	1.23233	0.236383	0.941031
TDP-43_M337V	YNL115C	71	2.10043	1.23049	0.42304	0.709943
TDP-43_M337V	YNL097C	56	1.65668	1.22984	0.393057	0.746443	ENSP00000320566
TDP-43_M337V	YBL089W	53	1.56793	1.2279	0.5462	0.557222
TDP-43_M337V	YLR121C	111	3.28377	1.22484	0.471102	0.647815
TDP-43_M337V	YNL198C	37	1.09459	1.22438	0.464788	0.655301
TDP-43_M337V	YER063W	113	3.34294	1.22398	0.505496	0.605265
TDP-43_M337V	YMR302C	44	1.30167	1.22225	0.515775	0.591846
TDP-43_M337V	YOR083W	87	2.57377	1.22115	0.418731	0.709815
TDP-43_M337V	YOR115C	369	10.9163	1.21566	0.308701	0.840384	ENSP00000006275
TDP-43_M337V	YLR043C	84	2.48501	1.21415	0.389678	0.741023	ENSP00000363641
TDP-43_M337V	YLR143W	13	0.384586	1.20732	0.719858	0.338221
TDP-43_M337V	YBR228W	84	2.48501	1.20563	0.375532	0.75288	ENSP00000328940, ENSP00000251303
TDP-43_M337V	YPL105C	28	0.828338	1.20172	0.573678	0.512321	ENSP00000275732
TDP-43_M337V	YER109C	109	3.2246	1.19717	0.302251	0.835323
TDP-43_M337V	YDL134C	52	1.53834	1.19631	0.429867	0.682056	ENSP00000384493
TDP-43_M337V	YLR192C	448	13.2534	1.19304	0.376879	0.743411
TDP-43_M337V	YPL200W	63	1.86376	1.19198	0.486351	0.612261
TDP-43_M337V	YER075C	42	1.24251	1.19109	0.452039	0.652672
TDP-43_M337V	YBR226C	88	2.60335	1.18976	0.350628	0.772597
TDP-43_M337V	YER059W	136	4.02336	1.18398	0.307578	0.819813
TDP-43_M337V	YDL170W	297	8.7863	1.18227	0.322696	0.800758
TDP-43_M337V	YMR176W	164	4.8517	1.18029	0.431893	0.670531	ENSP00000364550
TDP-43_M337V	YBR218C	72	2.13001	1.17348	0.492432	0.595618	ENSP00000377530
TDP-43_M337V	YDL176W	641	18.963	1.16622	0.223586	0.905472
TDP-43_M337V	YHR015W	40	1.18334	1.16588	0.569093	0.502385
TDP-43_M337V	YER113C	19	0.562087	1.16403	0.644744	0.413528
TDP-43_M337V	YLR131C	282	8.34255	1.16205	0.281251	0.835223	ENSP00000369774
TDP-43_M337V	YBR037C	30	0.887505	1.16065	0.580386	0.487026	ENSP00000255390
TDP-43_M337V	YOR132W	15	0.443753	1.16028	0.48984	0.591929
TDP-43_M337V	YLR187W	23	0.680421	1.15859	0.589111	0.476052
TDP-43_M337V	YBR205W	114	3.37252	1.15813	0.467563	0.616632
TDP-43_M337V	YOR277C	12	0.355002	1.15423	0.720936	0.322104
TDP-43_M337V	YBL045C	19	0.562087	1.15337	0.600662	0.460584
TDP-43_M337V	YLR032W	30	0.887505	1.15234	0.503377	0.572278	ENSP00000376644
TDP-43_M337V	YNL288W	111	3.28377	1.15132	0.427355	0.659299	ENSP00000273064
TDP-43_M337V	YPL163C	34	1.00584	1.14976	0.579138	0.483892
TDP-43_M337V	YNL052W	79	2.3371	1.14949	0.464235	0.615859
TDP-43_M337V	YNL070W	42	1.24251	1.14173	0.504662	0.56554
TDP-43_M337V	YDL026W	53	1.56793	1.13869	0.478248	0.594114
TDP-43_M337V	YHR103W	19	0.562087	1.13684	0.687679	0.35506
TDP-43_M337V	YHL014C	260	7.69171	1.1332	0.293748	0.800324
TDP-43_M337V	YJL214W	29	0.857922	1.13185	0.524601	0.538079
TDP-43_M337V	YBL057C	38	1.12417	1.12729	0.449071	0.621059	ENSP00000387180
TDP-43_M337V	YJR128W	38	1.12417	1.11479	0.597493	0.448711
TDP-43_M337V	YJR061W	91	2.6921	1.1107	0.383785	0.684432
TDP-43_M337V	YAL029C	34	1.00584	1.10809	0.490708	0.564344	ENSP00000285039
TDP-43_M337V	YER089C	64	1.89334	1.10745	0.528139	0.522563	ENSP00000342778
TDP-43_M337V	YNL235C	36	1.06501	1.10309	0.465564	0.58953
TDP-43_M337V	YBR113W	9	0.266252	1.10149	0.820269	0.197972
TDP-43_M337V	YPL002C	15	0.443753	1.1006	0.684086	0.347694	ENSP00000290330
TDP-43_M337V	YNL063W	372	11.0051	1.09885	0.228267	0.84802	ENSP00000232854
TDP-43_M337V	YDL110C	58	1.71584	1.09809	0.580112	0.461073
TDP-43_M337V	YDL118W	103	3.0471	1.09583	0.368372	0.692156
TDP-43_M337V	YIR013C	150	4.43753	1.09538	0.360761	0.700212
TDP-43_M337V	YPL177C	62	1.83418	1.08664	0.490189	0.553978	ENSP00000343163
TDP-43_M337V	YER060W	68	2.01168	1.08662	0.387763	0.66527
TDP-43_M337V	YJL146W	40	1.18334	1.08187	0.539434	0.498275
TDP-43_M337V	YOR371C	29	0.857922	1.07616	0.557769	0.475911
TDP-43_M337V	YML123C	76	2.24835	1.07603	0.420903	0.623126	ENSP00000377779
TDP-43_M337V	YIL156W	100	2.95835	1.07428	0.54464	0.489185
TDP-43_M337V	YCL013W	20	0.59167	1.07229	0.599347	0.429614
TDP-43_M337V	YNL157W	26	0.769171	1.07081	0.437239	0.602609
TDP-43_M337V	YML003W	46	1.36084	1.06962	0.452929	0.585159
TDP-43_M337V	YIL162W	83	2.45543	1.06817	0.446788	0.590922
TDP-43_M337V	YMR010W	49	1.44959	1.06197	0.567165	0.459658	ENSP00000380880
TDP-43_M337V	YPL064C	28	0.828338	1.06163	0.519747	0.509852
TDP-43_M337V	YEL042W	50	1.47918	1.06158	0.486573	0.545043	ENSP00000365840
TDP-43_M337V	YPL155C	62	1.83418	1.05928	0.444459	0.588473
TDP-43_M337V	YJL030W	178	5.26586	1.05833	0.385412	0.650435	ENSP00000296509
TDP-43_M337V	YJR051W	128	3.78669	1.05695	0.419249	0.613824
TDP-43_M337V	YLR036C	57	1.68626	1.05575	0.499353	0.52856
TDP-43_M337V	YHR033W	61	1.80459	1.0552	0.635646	0.384465
TDP-43_M337V	YNL311C	284	8.40172	1.05168	0.289425	0.747299
TDP-43_M337V	YIL029C	36	1.06501	1.04951	0.542387	0.480271
TDP-43_M337V	YOR094W	235	6.95212	1.04932	0.40113	0.628406
TDP-43_M337V	YAR027W	53	1.56793	1.04736	0.720015	0.293245
TDP-43_M337V	YDR290W	164	4.8517	1.04625	0.50258	0.520426
TDP-43_M337V	YAL045C	40	1.18334	1.04565	0.473056	0.551002
TDP-43_M337V	YNL321W	81	2.39626	1.0452	0.45436	0.570301
TDP-43_M337V	YIL045W	43	1.27209	1.04298	0.637277	0.378313	ENSP00000360035
TDP-43_M337V	YBL061C	35	1.03542	1.04229	0.485167	0.536607
TDP-43_M337V	YDR319C	16	0.473336	1.0375	0.708059	0.302888
TDP-43_M337V	YNL101W	155	4.58544	1.03672	0.318575	0.706444	ENSP00000243389
TDP-43_M337V	YBR147W	147	4.34878	1.03438	0.259683	0.765772	ENSP00000364295
TDP-43_M337V	YBL086C	152	4.49669	1.03375	0.397057	0.623289
TDP-43_M337V	YMR139W	30	0.887505	1.02997	0.824578	0.18068	ENSP00000222330
TDP-43_M337V	YIL163C	69	2.04126	1.02845	0.508789	0.505187
TDP-43_M337V	YPL134C	120	3.55002	1.02536	0.416016	0.598795	ENSP00000329452
TDP-43_M337V	YHR047C	48	1.42001	1.024	0.33998	0.675861	ENSP00000320324
TDP-43_M337V	YNL067W	22	0.650837	1.0239	0.692199	0.315158	ENSP00000384755, ENSP00000346022
TDP-43_M337V	YPL187W	67	1.9821	1.02362	0.536476	0.474473
TDP-43_M337V	YNL307C	24	0.710004	1.02227	0.636553	0.37154
TDP-43_M337V	YNL135C	23	0.680421	1.01903	0.659165	0.347321	ENSP00000371161
TDP-43_M337V	YBR148W	71	2.10043	1.01506	0.488335	0.519369
TDP-43_M337V	YHL022C	40	1.18334	1.0131	0.631682	0.373143	ENSP00000360304
TDP-43_M337V	YIL164C	148	4.37836	1.0119	0.438509	0.568172
TDP-43_M337V	YOR153W	21	0.621254	1.0118	0.533724	0.471778	ENSP00000371818
TDP-43_M337V	YML004C	109	3.2246	1.01136	0.421764	0.584807
TDP-43_M337V	YPL248C	54	1.59751	1.01088	0.522539	0.482655
TDP-43_M337V	YCL055W	10	0.295835	1.00684	0.854043	0.146956	ENSP00000274028
TDP-43_M337V	YDL024C	24	0.710004	1.00621	0.563331	0.439383
TDP-43_M337V	YCL045C	23	0.680421	0.990412	0.571449	0.424442	ENSP00000364354
TDP-43_M337V	YHL043W	93	2.75127	0.987366	0.466231	0.527025
TDP-43_M337V	YML116W	98	2.89918	0.985609	0.478335	0.514158
TDP-43_M337V	YIL141W	76	2.24835	0.983926	0.486501	0.505245
TDP-43_M337V	YLR095C	40	1.18334	0.969324	0.488747	0.49557
TDP-43_M337V	YOR328W	124	3.66836	0.96689	0.51031	0.473477	ENSP00000371818
TDP-43_M337V	YJL211C	41	1.21292	0.96688	0.493008	0.4902
TDP-43_M337V	YIL066C	210	6.21254	0.965298	0.425381	0.554679	ENSP00000300738
TDP-43_M337V	YJR038C	40	1.18334	0.962729	0.622664	0.363272
TDP-43_M337V	YPL053C	19	0.562087	0.956862	0.672542	0.313332
TDP-43_M337V	YLR110C	101	2.98793	0.9527	0.469752	0.505167
TDP-43_M337V	YMR132C	48	1.42001	0.9518	0.550262	0.42806	ENSP00000348933
TDP-43_M337V	YER106W	288	8.52005	0.949021	0.346906	0.6198
TDP-43_M337V	YML101C	136	4.02336	0.947382	0.496393	0.477108
TDP-43_M337V	YER058W	20	0.59167	0.947057	0.720621	0.264588
TDP-43_M337V	YMR191W	102	3.01752	0.946594	0.435528	0.534326
TDP-43_M337V	YDR326C	157	4.64461	0.945026	0.228528	0.729061
TDP-43_M337V	YOL046C	75	2.21876	0.943358	0.510552	0.461725
TDP-43_M337V	YNL215W	11	0.325419	0.940184	0.87423	0.118247
TDP-43_M337V	YNL123W	66	1.95251	0.937125	0.569061	0.403844
TDP-43_M337V	YOR165W	22	0.650837	0.935871	0.752256	0.231857
TDP-43_M337V	YDL027C	23	0.680421	0.934846	0.623626	0.351852
TDP-43_M337V	YPR004C	43	1.27209	0.930018	0.428634	0.531381
TDP-43_M337V	YOR054C	39	1.15376	0.928035	0.56988	0.399167
TDP-43_M337V	YOR342C	146	4.31919	0.928017	0.36586	0.588492
TDP-43_M337V	YPL144W	37	1.09459	0.927801	0.567932	0.400873
TDP-43_M337V	YHR184W	44	1.30167	0.924774	0.66222	0.31237
TDP-43_M337V	YOR321W	80	2.36668	0.922111	0.546837	0.417867	ENSP00000365770
TDP-43_M337V	YDL189W	244	7.21838	0.919977	0.26567	0.675567	ENSP00000385169
TDP-43_M337V	YER065C	17	0.50292	0.918516	0.642187	0.328657
TDP-43_M337V	YJR066W	19	0.562087	0.917958	0.811209	0.173302	ENSP00000354558
TDP-43_M337V	YMR177W	129	3.81627	0.916805	0.550198	0.412381	ENSP00000264451
TDP-43_M337V	YML058W	64	1.89334	0.916083	0.501706	0.456479
TDP-43_M337V	YJL038C	220	6.50837	0.912814	0.3708	0.574342
TDP-43_M337V	YIL028W	19	0.562087	0.909768	0.717678	0.256848
TDP-43_M337V	YDR022C	124	3.66836	0.908077	0.526563	0.429917
TDP-43_M337V	YCL010C	9	0.266252	0.906275	0.987867	0.0109956
TDP-43_M337V	YJL209W	28	0.828338	0.904649	0.5699	0.38909
TDP-43_M337V	YDR230W	16	0.473336	0.903849	0.688311	0.28172
TDP-43_M337V	YHR092C	17	0.50292	0.903279	0.789311	0.190311
TDP-43_M337V	YJR126C	46	1.36084	0.902968	0.719202	0.253551	ENSP00000374374
TDP-43_M337V	YHR113W	15	0.443753	0.899524	0.764921	0.211459	ENSP00000273075
TDP-43_M337V	YDL093W	23	0.680421	0.898432	0.693803	0.275097
TDP-43_M337V	YMR276W	192	5.68003	0.897109	0.439323	0.502989	ENSP00000365576
TDP-43_M337V	YPL133C	79	2.3371	0.89355	0.500031	0.446748
TDP-43_M337V	YCL047C	20	0.59167	0.888932	0.726074	0.243502
TDP-43_M337V	YDR156W	20	0.59167	0.887349	0.815922	0.163342
TDP-43_M337V	YLR123C	58	1.71584	0.885504	0.484806	0.456206
TDP-43_M337V	YLL005C	60	1.77501	0.882971	0.542199	0.404225
TDP-43_M337V	YJL145W	34	1.00584	0.875906	0.647276	0.308953
TDP-43_M337V	YAR044W	18	0.532503	0.874259	0.762028	0.208049
TDP-43_M337V	YLR097C	68	2.01168	0.872977	0.673613	0.284928	ENSP00000244426
TDP-43_M337V	YNL278W	12	0.355002	0.871296	0.800102	0.17417
TDP-43_M337V	YNL294C	208	6.15337	0.868634	0.409585	0.512855
TDP-43_M337V	YIL167W	47	1.39042	0.865792	0.526779	0.409711
TDP-43_M337V	YHR202W	37	1.09459	0.863039	0.622534	0.325768
TDP-43_M337V	YHR045W	144	4.26003	0.858713	0.637659	0.311147
TDP-43_M337V	YOR064C	73	2.1596	0.857994	0.768097	0.198972
TDP-43_M337V	YDL183C	121	3.5796	0.857837	0.437918	0.482175
TDP-43_M337V	YOR161C	607	17.9572	0.857355	0.156234	0.723407	ENSP00000363852
TDP-43_M337V	YBR141C	47	1.39042	0.857197	0.568905	0.369533
TDP-43_M337V	YJR062C	94	2.78085	0.857025	0.595962	0.346271
TDP-43_M337V	YBR164C	10	0.295835	0.850492	0.870315	0.110296	ENSP00000261636
TDP-43_M337V	YIL154C	16	0.473336	0.843931	0.718507	0.237561
TDP-43_M337V	YPR005C	9	0.266252	0.840635	0.973291	0.0224525
TDP-43_M337V	YJL037W	179	5.29545	0.839921	0.472539	0.443026
TDP-43_M337V	YNL116W	36	1.06501	0.837041	0.602917	0.332375
TDP-43_M337V	YAL055W	18	0.532503	0.83683	0.746864	0.211832
TDP-43_M337V	YMR008C	87	2.57377	0.836394	0.519891	0.40156	ENSP00000380442, ENSP00000356436, ENSP00000346228
TDP-43_M337V	YOL068C	18	0.532503	0.834918	0.862552	0.114757
TDP-43_M337V	YJR094W-A	43	1.27209	0.834841	0.673632	0.272466	ENSP00000352709
TDP-43_M337V	YDL155W	222	6.56754	0.833358	0.402899	0.497599
TDP-43_M337V	YBR030W	44	1.30167	0.833336	0.51201	0.40666
TDP-43_M337V	YPL154C	55	1.62709	0.829163	0.652135	0.288437	ENSP00000236671
TDP-43_M337V	YBR101C	267	7.8988	0.826085	0.396705	0.498372
TDP-43_M337V	YOR337W	96	2.84002	0.826064	0.521913	0.394931
TDP-43_M337V	YJR147W	248	7.33671	0.825193	0.32985	0.553003
TDP-43_M337V	YJL099W	71	2.10043	0.824579	0.503202	0.409649
TDP-43_M337V	YPL135W	43	1.27209	0.824517	0.503662	0.409239	ENSP00000310623
TDP-43_M337V	YEL043W	68	2.01168	0.821349	0.497412	0.4128
TDP-43_M337V	YML111W	56	1.65668	0.821337	0.749393	0.205833
TDP-43_M337V	YJL152W	34	1.00584	0.819632	0.740199	0.212941
TDP-43_M337V	YCL036W	36	1.06501	0.818932	0.629673	0.303272
TDP-43_M337V	YOR180C	72	2.13001	0.818091	0.502706	0.406831	ENSP00000369461
TDP-43_M337V	YOR311C	14	0.414169	0.816705	0.878737	0.0990362
TDP-43_M337V	YNL332W	30	0.887505	0.815139	0.602122	0.324326
TDP-43_M337V	YPL221W	18	0.532503	0.807705	0.495083	0.407824
TDP-43_M337V	YHR117W	28	0.828338	0.803787	0.704312	0.23767	ENSP00000284320
TDP-43_M337V	YPL253C	14	0.414169	0.80175	0.858567	0.113394
TDP-43_M337V	YHL028W	29	0.857922	0.801344	0.726989	0.218776
TDP-43_M337V	YDL109C	94	2.78085	0.80123	0.405531	0.476306
TDP-43_M337V	YBR229C	112	3.31335	0.800249	0.416669	0.46681	ENSP00000340466
TDP-43_M337V	YIL136W	16	0.473336	0.797214	0.913902	0.0686383
TDP-43_M337V	YDL122W	42	1.24251	0.797081	0.652018	0.27737
TDP-43_M337V	YHR001W-A	89	2.63293	0.796469	0.666304	0.265779
TDP-43_M337V	YNL334C	14	0.414169	0.796097	0.813077	0.148809
TDP-43_M337V	YDL180W	190	5.62087	0.795228	0.231985	0.610747
TDP-43_M337V	YHR146W	33	0.976256	0.794198	0.548204	0.358816
TDP-43_M337V	YDL056W	16	0.473336	0.793072	0.92392	0.0603371
TDP-43_M337V	YML102W	94	2.78085	0.791323	0.456845	0.429811	ENSP00000315700
TDP-43_M337V	YLL016W	47	1.39042	0.788629	0.665697	0.263641
TDP-43_M337V	YEL054C	9	0.266252	0.787258	0.950872	0.0386763	ENSP00000354739
TDP-43_M337V	YNL155W	54	1.59751	0.7822	0.604435	0.309411	ENSP00000220669
TDP-43_M337V	YOR226C	16	0.473336	0.78125	0.849523	0.11756	ENSP00000310623
TDP-43_M337V	YIL112W	25	0.739588	0.779659	0.737356	0.204773	ENSP00000261207
TDP-43_M337V	YBR245C	30	0.887505	0.779351	0.690024	0.24158	ENSP00000283131
TDP-43_M337V	YIL060W	15	0.443753	0.777918	0.917576	0.0641195
TDP-43_M337V	YDL131W	31	0.917089	0.777676	0.774858	0.175088	ENSP00000381654
TDP-43_M337V	YER120W	23	0.680421	0.776561	0.745639	0.197527	ENSP00000345656
TDP-43_M337V	YPL196W	52	1.53834	0.776039	0.761344	0.185207	ENSP00000217320
TDP-43_M337V	YDR018C	134	3.96419	0.775978	0.569543	0.334025	ENSP00000314036
TDP-43_M337V	YMR209C	42	1.24251	0.774633	0.599581	0.310178
TDP-43_M337V	YLL020C	37	1.09459	0.774346	0.618402	0.295489
TDP-43_M337V	YAR042W	36	1.06501	0.772409	0.567974	0.333701
TDP-43_M337V	YNL205C	15	0.443753	0.770941	0.973254	0.0206196
TDP-43_M337V	YPL267W	21	0.621254	0.766635	0.811704	0.144354
TDP-43_M337V	YDR239C	51	1.50876	0.76653	0.814093	0.142503
TDP-43_M337V	YIL064W	28	0.828338	0.766345	0.744398	0.195879	ENSP00000357830
TDP-43_M337V	YBL091C	45	1.33126	0.763116	0.600469	0.304888	ENSP00000325312
TDP-43_M337V	YLL048C	49	1.44959	0.762079	0.713543	0.218303
TDP-43_M337V	YLL055W	39	1.15376	0.762025	0.57202	0.326131
TDP-43_M337V	YOR182C	23	0.680421	0.761065	0.700014	0.228309
TDP-43_M337V	YML009c	500	14.7918	0.757916	0.390598	0.461875
TDP-43_M337V	YMR306C-A	88	2.60335	0.754135	0.553447	0.336761
TDP-43_M337V	YHL042W	80	2.36668	0.751453	0.671941	0.246521
TDP-43_M337V	YML029W	121	3.5796	0.751353	0.31367	0.515676
TDP-43_M337V	YIL107C	51	1.50876	0.749421	0.83701	0.122148
TDP-43_M337V	YLR206W	38	1.12417	0.744342	0.736929	0.195815	ENSP00000378985
TDP-43_M337V	YHR139C-A	35	1.03542	0.741211	0.856777	0.106159
TDP-43_M337V	YAL034C	80	2.36668	0.73977	0.560686	0.324992
TDP-43_M337V	YJL155C	15	0.443753	0.739719	0.856889	0.105862	ENSP00000356047
TDP-43_M337V	YDR215C	11	0.325419	0.73467	0.982991	0.0124962
TDP-43_M337V	YNL125C	97	2.8696	0.728821	0.632336	0.267961	ENSP00000343022
TDP-43_M337V	YHR044C	24	0.710004	0.728797	0.752385	0.180461
TDP-43_M337V	YLR013W	78	2.30751	0.726626	0.524885	0.345231
TDP-43_M337V	YNL106C	61	1.80459	0.72635	0.5779	0.306592	ENSP00000322234
TDP-43_M337V	YBR204C	35	1.03542	0.724256	0.629299	0.268483
TDP-43_M337V	YHR158C	34	1.00584	0.721564	0.73659	0.190067
TDP-43_M337V	YML088W	141	4.17127	0.719384	0.572698	0.307394
TDP-43_M337V	YHR152W	14	0.414169	0.719214	0.900628	0.0714696
TDP-43_M337V	YJL185C	27	0.798755	0.718913	0.887027	0.0812176
TDP-43_M337V	YBL072C	22	0.650837	0.717833	0.639265	0.258948	ENSP00000361288
TDP-43_M337V	YOL025W	30	0.887505	0.716808	0.791051	0.149777
TDP-43_M337V	YBR139W	50	1.47918	0.715056	0.78675	0.152486	ENSP00000361562
TDP-43_M337V	YNL275W	64	1.89334	0.714967	0.702521	0.212687	ENSP00000264485
TDP-43_M337V	YNL190W	40	1.18334	0.713413	0.605454	0.281474
TDP-43_M337V	YBR206W	92	2.72168	0.71184	0.583226	0.296677
TDP-43_M337V	YDR247W	17	0.50292	0.711282	0.932601	0.0479393
TDP-43_M337V	YBR162W-A	40	1.18334	0.703719	0.752448	0.174207
TDP-43_M337V	YNL146W	106	3.13585	0.701634	0.584088	0.291818
TDP-43_M337V	YOR037W	61	1.80459	0.701225	0.818458	0.127302
TDP-43_M337V	YPL123C	16	0.473336	0.700466	0.856094	0.100801
TDP-43_M337V	YPL089C	13	0.384586	0.699088	0.993143	0.00479375	ENSP00000284368
TDP-43_M337V	YER124C	29	0.857922	0.697365	0.865343	0.093905
TDP-43_M337V	YDR252W	29	0.857922	0.695606	0.768202	0.16124	ENSP00000360658
TDP-43_M337V	YOR189W	15	0.443753	0.692247	0.913442	0.0599197
TDP-43_M337V	YMR305C	50	1.47918	0.691955	0.739059	0.180559
TDP-43_M337V	YOR113W	21	0.621254	0.689335	0.767796	0.160066	ENSP00000329357
TDP-43_M337V	YMR269W	14	0.414169	0.688258	0.792064	0.143113
TDP-43_M337V	YLL042C	71	2.10043	0.687672	0.615265	0.264572
TDP-43_M337V	YOR320C	86	2.54418	0.686798	0.668074	0.227966
TDP-43_M337V	YMR319C	71	2.10043	0.685115	0.543693	0.312622
TDP-43_M337V	YJL045W	65	1.92293	0.685023	0.729426	0.185349	ENSP00000264932
TDP-43_M337V	YNL204C	31	0.917089	0.683045	0.85129	0.101576
TDP-43_M337V	YDR198C	31	0.917089	0.682296	0.852952	0.10033
TDP-43_M337V	YOR010C	267	7.8988	0.681506	0.630904	0.251541
TDP-43_M337V	YOR029W	79	2.3371	0.681484	0.746409	0.172818
TDP-43_M337V	YOR304C-A	36	1.06501	0.680498	0.680796	0.217217
TDP-43_M337V	YBR259W	55	1.62709	0.679575	0.657992	0.23242
TDP-43_M337V	YJL110C	137	4.05294	0.678839	0.576845	0.287255
TDP-43_M337V	YPL099C	59	1.74543	0.677042	0.591809	0.276363
TDP-43_M337V	YEL028W	84	2.48501	0.669957	0.625149	0.251134
TDP-43_M337V	YDR111C	43	1.27209	0.669534	0.687779	0.209043	ENSP00000345282
TDP-43_M337V	YHR132C	34	1.00584	0.667143	0.953124	0.0312729	ENSP00000222482
TDP-43_M337V	YNL200C	74	2.18918	0.665712	0.753568	0.164053	ENSP00000357218
TDP-43_M337V	YJR020W	111	3.28377	0.663261	0.670532	0.218523
TDP-43_M337V	YCL074W	151	4.46711	0.663242	0.619456	0.252393
TDP-43_M337V	YPL260W	19	0.562087	0.655997	0.904925	0.0623688
TDP-43_M337V	YER177W	36	1.06501	0.655484	0.82654	0.1137	ENSP00000264335
TDP-43_M337V	YBR007C	78	2.30751	0.652908	0.616739	0.250234
TDP-43_M337V	YBR223C	36	1.06501	0.65276	0.794603	0.134075	ENSP00000377099
TDP-43_M337V	YDR329C	30	0.887505	0.652412	0.78985	0.137104	ENSP00000356563
TDP-43_M337V	YIL100W	38	1.12417	0.649105	0.704291	0.191946
TDP-43_M337V	YLL017W	23	0.680421	0.646518	0.868743	0.0848603
TDP-43_M337V	YOL084W	99	2.92877	0.646244	0.648481	0.227167
TDP-43_M337V	YJL193W	25	0.739588	0.645285	0.992106	0.00509405	ENSP00000387152
TDP-43_M337V	YNL057W	77	2.27793	0.640829	0.900411	0.0638194
TDP-43_M337V	YIL054W	65	1.92293	0.638479	0.635753	0.232564
TDP-43_M337V	YPL060W	24	0.710004	0.637706	0.868722	0.0837164	ENSP00000367637
TDP-43_M337V	YML020W	27	0.798755	0.637417	0.760162	0.152877
TDP-43_M337V	YBR180W	58	1.71584	0.637284	0.682314	0.202457	ENSP00000358515
TDP-43_M337V	YNL274C	550	16.2709	0.636787	0.424238	0.366638
TDP-43_M337V	YOR358W	17	0.50292	0.633815	0.996812	0.0020208
TDP-43_M337V	YLR130C	20	0.59167	0.631406	0.980581	0.0122611	ENSP00000298681, ENSP00000269740
TDP-43_M337V	YLR180W	244	7.21838	0.630484	0.465803	0.336803	ENSP00000361287
TDP-43_M337V	YHR079C	26	0.769171	0.630086	0.724139	0.173817	ENSP00000225768
TDP-43_M337V	YJR054W	40	1.18334	0.626597	0.845667	0.0967046
TDP-43_M337V	YHL034C	22	0.650837	0.626544	0.83079	0.106018
TDP-43_M337V	YBR203W	31	0.917089	0.625698	0.877852	0.0764275
TDP-43_M337V	YNL078W	203	6.00545	0.625267	0.592352	0.254889
TDP-43_M337V	YJR015W	388	11.4784	0.624494	0.320906	0.42409
TDP-43_M337V	YER044C-A	105	3.10627	0.62345	0.683974	0.197026
TDP-43_M337V	YBR188C	39	1.15376	0.622272	0.899298	0.062664
TDP-43_M337V	YJR098C	785	23.2231	0.6221	0.207235	0.493179
TDP-43_M337V	YBR199W	31	0.917089	0.621083	0.822239	0.110404
TDP-43_M337V	YMR316C-B	44	1.30167	0.618378	0.813281	0.115463
TDP-43_M337V	YBL083C	27	0.798755	0.618189	0.841113	0.0982223
TDP-43_M337V	YIL132C	127	3.75711	0.618076	0.744064	0.158188
TDP-43_M337V	YHR016C	59	1.74543	0.617891	0.825753	0.107666	ENSP00000384269
TDP-43_M337V	YPL015C	71	2.10043	0.617222	0.839679	0.0989536	ENSP00000372191
TDP-43_M337V	YDR090C	70	2.07085	0.615021	0.639554	0.221682
TDP-43_M337V	YDL199C	98	2.89918	0.612987	0.590895	0.250776
TDP-43_M337V	YER178W	45	1.33126	0.61113	0.8585	0.0864748	ENSP00000348062
TDP-43_M337V	YHL005C	35	1.03542	0.609836	0.680698	0.194722
TDP-43_M337V	YOR062C	141	4.17127	0.609186	0.463843	0.32662
TDP-43_M337V	YLR028C	53	1.56793	0.608781	0.816379	0.111785	ENSP00000236959
TDP-43_M337V	YIL095W	51	1.50876	0.608374	0.686944	0.190455
TDP-43_M337V	YOR003W	73	2.1596	0.604388	0.75504	0.148051
TDP-43_M337V	YPL214C	19	0.562087	0.602589	0.919115	0.0487404
TDP-43_M337V	YAL060W	84	2.48501	0.602171	0.796141	0.122758
TDP-43_M337V	YJL044C	85	2.5146	0.600981	0.623299	0.22639
TDP-43_M337V	YBR006W	26	0.769171	0.596165	0.886545	0.0676379	ENSP00000314649
TDP-43_M337V	YER172C	70	2.07085	0.595558	0.530233	0.279774	ENSP00000317123
TDP-43_M337V	YNL197C	11	0.325419	0.59546	0.949795	0.0298949
TDP-43_M337V	YER173W	56	1.65668	0.59489	0.863895	0.0809678
TDP-43_M337V	YBL104C	48	1.42001	0.594081	0.867492	0.0787203	ENSP00000384088
TDP-43_M337V	YNL095C	71	2.10043	0.592547	0.81844	0.107583
TDP-43_M337V	YHR078W	314	9.28922	0.592441	0.470356	0.313783	ENSP00000358233
TDP-43_M337V	YIL165C	71	2.10043	0.590897	0.95134	0.0287532
TDP-43_M337V	YDR144C	66	1.95251	0.590142	0.86928	0.0771431
TDP-43_M337V	YLR137W	55	1.62709	0.589845	0.985909	0.00831172
TDP-43_M337V	YJR043C	28	0.828338	0.589837	0.806887	0.113905
TDP-43_M337V	YBR255W	28	0.828338	0.588959	0.899179	0.0593792
TDP-43_M337V	YNL121C	14	0.414169	0.587709	0.988426	0.00680203	ENSP00000284320
TDP-43_M337V	YNL316C	42	1.24251	0.586983	0.820405	0.105419
TDP-43_M337V	YML042W	79	2.3371	0.586039	0.79875	0.11794	ENSP00000315013
TDP-43_M337V	YOR027W	90	2.66252	0.586013	0.828521	0.100489	ENSP00000351646
TDP-43_M337V	YJL058C	127	3.75711	0.58181	0.589028	0.239107
TDP-43_M337V	YMR148W	96	2.84002	0.580383	0.659035	0.19789
TDP-43_M337V	YHR080C	82	2.42585	0.578664	0.815348	0.106851
TDP-43_M337V	YML012W	34	1.00584	0.576215	0.845385	0.0890914	ENSP00000303145
TDP-43_M337V	YOL045W	43	1.27209	0.574148	0.647122	0.202605	ENSP00000351475
TDP-43_M337V	YLL057C	52	1.53834	0.573345	0.907034	0.0533014
TDP-43_M337V	YHL010C	47	1.39042	0.572942	0.871422	0.0736679	ENSP00000330813
TDP-43_M337V	YDL112W	45	1.33126	0.568916	0.935437	0.0367307
TDP-43_M337V	YCR011C	37	1.09459	0.56721	0.946164	0.0305362	ENSP00000237612
TDP-43_M337V	YPL256C	58	1.71584	0.56556	0.666197	0.188785
TDP-43_M337V	YMR104C	66	1.95251	0.56426	0.956422	0.0245893	ENSP00000340608
TDP-43_M337V	YHR138C	42	1.24251	0.564194	0.83737	0.0917549
TDP-43_M337V	YLL060C	86	2.54418	0.563765	0.595572	0.228003	ENSP00000358727
TDP-43_M337V	YOR021C	53	1.56793	0.561881	0.869109	0.0735452
TDP-43_M337V	YDR092W	27	0.798755	0.556072	0.973931	0.0144963	ENSP00000316176
TDP-43_M337V	YMR278W	70	2.07085	0.555176	0.624951	0.208218	ENSP00000371393
TDP-43_M337V	YDL094C	30	0.887505	0.555113	0.951983	0.026655
TDP-43_M337V	YJR096W	111	3.28377	0.555055	0.882561	0.0651851
TDP-43_M337V	YML067C	13	0.384586	0.552481	0.999916	4.66198e-05
TDP-43_M337V	YOR009W	95	2.81043	0.550656	0.816945	0.1008
TDP-43_M337V	YPL107W	85	2.5146	0.549485	0.845042	0.0851473
TDP-43_M337V	YPL247C	18	0.532503	0.549356	0.815633	0.101283	ENSP00000308344
TDP-43_M337V	YML087C	306	9.05255	0.547537	0.771251	0.125249	ENSP00000356218
TDP-43_M337V	YMR259C	97	2.8696	0.54734	0.700672	0.163834
TDP-43_M337V	YJL148W	41	1.21292	0.546302	0.681912	0.173772
TDP-43_M337V	YIL002C	32	0.946672	0.544204	0.900983	0.0538853
TDP-43_M337V	YNL270C	25	0.739588	0.541166	0.935922	0.034677
TDP-43_M337V	YAL036C	68	2.01168	0.536903	0.741822	0.138616	ENSP00000329715
TDP-43_M337V	YDL187C	168	4.97003	0.53326	0.727251	0.145446
TDP-43_M337V	YLL028W	87	2.57377	0.533253	0.922999	0.0410608	ENSP00000358515
TDP-43_M337V	YNL074C	364	10.7684	0.532923	0.551588	0.238969
TDP-43_M337V	YHL027W	71	2.10043	0.532255	0.794926	0.109152
TDP-43_M337V	YIL099W	55	1.62709	0.532172	0.975777	0.012891
TDP-43_M337V	YBR242W	77	2.27793	0.524711	0.853235	0.0770092	ENSP00000381220
TDP-43_M337V	YLR016C	217	6.41962	0.521928	0.519029	0.251032
TDP-43_M337V	YIR016W	539	15.9455	0.51806	0.703337	0.153689
TDP-43_M337V	YER115C	37	1.09459	0.517996	0.936681	0.032799
TDP-43_M337V	YOR007C	250	7.39588	0.516676	0.57462	0.219783	ENSP00000221566
TDP-43_M337V	YLR170C	25	0.739588	0.516129	0.865217	0.0695656	ENSP00000369645
TDP-43_M337V	YBR244W	230	6.80421	0.515858	0.8106	0.0977037	ENSP00000346103
TDP-43_M337V	YEL038W	56	1.65668	0.509564	0.792478	0.105746	ENSP00000273920
TDP-43_M337V	YLL051C	56	1.65668	0.507927	0.635051	0.185368
TDP-43_M337V	YJR052W	35	1.03542	0.505372	0.930744	0.035
TDP-43_M337V	YER139C	36	1.06501	0.505259	0.957899	0.0212719
TDP-43_M337V	YDL001W	22	0.650837	0.50469	0.802085	0.0998856
TDP-43_M337V	YHR136C	33	0.976256	0.503837	0.901357	0.0497001
TDP-43_M337V	YOL002C	25	0.739588	0.503117	0.918558	0.040975	ENSP00000349616
TDP-43_M337V	YPL259C	48	1.42001	0.497846	0.989416	0.00526929	ENSP00000291439
TDP-43_M337V	YLR041W	168	4.97003	0.496129	0.784208	0.107061
TDP-43_M337V	YBR185C	31	0.917089	0.49467	0.950208	0.0246304
TDP-43_M337V	YBR240C	72	2.13001	0.494002	0.878332	0.0601045
TDP-43_M337V	YBR033W	76	2.24835	0.493379	0.919665	0.0396354
TDP-43_M337V	YAL015C	53	1.56793	0.491761	0.828963	0.0841091	ENSP00000219066
TDP-43_M337V	YMR106C	40	1.18334	0.479775	0.92002	0.0383726
TDP-43_M337V	YJL070C	137	4.05294	0.478209	0.693316	0.146659
TDP-43_M337V	YOR142W	66	1.95251	0.474138	0.511259	0.231731	ENSP00000377446
TDP-43_M337V	YNL056W	40	1.18334	0.473999	0.961045	0.0184645
TDP-43_M337V	YOR005C	171	5.05878	0.473242	0.823317	0.0836139	ENSP00000349393
TDP-43_M337V	YNL092W	108	3.19502	0.470623	0.762889	0.11159	ENSP00000366030
TDP-43_M337V	YLR081W	56	1.65668	0.469422	0.875821	0.0582922
TDP-43_M337V	YOL085C	67	1.9821	0.468147	0.743126	0.120255
TDP-43_M337V	YMR147W	195	5.76878	0.454036	0.877278	0.0557202
TDP-43_M337V	YJL016W	146	4.31919	0.452782	0.613182	0.175144
TDP-43_M337V	YLR018C	893	26.4181	0.444142	0.298653	0.311498
TDP-43_M337V	YIL010W	145	4.28961	0.443624	0.677591	0.143028
TDP-43_M337V	YBL024W	118	3.49085	0.443323	0.834346	0.0734384	ENSP00000264670
TDP-43_M337V	YER060W-A	32	0.946672	0.442677	0.989056	0.00484461
TDP-43_M337V	YML019W	54	1.59751	0.433774	0.966675	0.0144556
TDP-43_M337V	YIL052C	60	1.77501	0.431297	0.966447	0.0144715	ENSP00000378162
TDP-43_M337V	YPL023C	44	1.30167	0.430663	0.923782	0.0328242
TDP-43_M337V	YOR081C	79	2.3371	0.421413	0.454239	0.229991
TDP-43_M337V	YOR313C	49	1.44959	0.404718	0.946349	0.0217134
TDP-43_M337V	YIR014W	199	5.88712	0.404254	0.841215	0.0641895
TDP-43_M337V	YNL214W	131	3.87544	0.401027	0.787098	0.0853793
TDP-43_M337V	YEL059W	65	1.92293	0.399535	0.923068	0.0307369
TDP-43_M337V	YHR022C	66	1.95251	0.398276	0.969244	0.0122494
TDP-43_M337V	YIL138C	59	1.74543	0.395646	0.667695	0.131475
TDP-43_M337V	YLL007C	213	6.30129	0.39095	0.460504	0.210916
TDP-43_M337V	YOR327C	623	18.4305	0.387093	0.790112	0.0812461	ENSP00000236192
TDP-43_M337V	YMR304C-A	106	3.13585	0.386748	0.99292	0.00273813
TDP-43_M337V	YIL098C	90	2.66252	0.385231	0.942807	0.0220325
TDP-43_M337V	YMR318C	86	2.54418	0.371808	0.941159	0.0218775
TDP-43_M337V	YPL022W	22	0.650837	0.364272	0.951168	0.0177883	ENSP00000310520
TDP-43_M337V	YNL083W	82	2.42585	0.351896	0.780405	0.0772744	ENSP00000264128
TDP-43_M337V	YDR218C	46	1.36084	0.346682	0.650988	0.120996
TDP-43_M337V	YOR316C	114	3.37252	0.342748	0.79034	0.0718604	ENSP00000355968
TDP-43_M337V	YMR279C	71	2.10043	0.34214	0.548319	0.154538
TDP-43_M337V	YDL210W	70	2.07085	0.325013	0.991949	0.0026166
TDP-43_M337V	YIL135C	145	4.28961	0.323899	0.933944	0.0213953
TDP-43_M337V	YOL014W	305	9.02297	0.314352	0.707409	0.0919766
TDP-43_M337V	YHL041W	389	11.508	0.298977	0.802469	0.0590574
TDP-43_M337V	YDR125C	67	1.9821	0.279789	0.787716	0.0593946	ENSP00000216327
TDP-43_M337V	YER172C-A	50	1.47918	0.277313	0.728801	0.0752069
TDP-43_M337V	YBR261C	76	2.24835	0.189896	0.69965	0.0570352	ENSP00000361564
TDP-43_M337V	YOR111W	61	1.80459	0.176716	0.877233	0.0216949

## Sheet: TDP-43_Q331K suppressors
Table S1. Barcode counts of yeast deletion strains obtained from high-throughput sequencing.
Human TDP-43	Yeast genes						Human ortholog genes
Gene names	Yeast gene deletion	Barcode counts	Normalized barcode counts	Z-score	Error rate	Min_Z-score	Ensemble names
TDP-43_Q331K	YOR084W	51	4.71727	4.61448	0.196469	3.70788
TDP-43_Q331K	YJR135C	30	2.77487	3.90789	0.267115	2.86403
TDP-43_Q331K	YDL202W	8	0.739964	3.76689	0.435085	2.12797
TDP-43_Q331K	YPL207W	12	1.10995	3.51751	0.381035	2.17722	ENSP00000352645
TDP-43_Q331K	YIL012W	20	1.84991	3.35026	0.315552	2.29308
TDP-43_Q331K	YDR310C	19	1.75741	3.26637	0.331598	2.18325
TDP-43_Q331K	YBR250W	20	1.84991	3.15955	0.391509	1.92255
TDP-43_Q331K	YHL047C	21	1.94241	3.15048	0.394733	1.90688
TDP-43_Q331K	YOR121C	7	0.647469	3.11822	0.546127	1.41527
TDP-43_Q331K	YLL021W	9	0.83246	3.09493	0.483736	1.5978
TDP-43_Q331K	YIL044C	9	0.83246	3.04072	0.494939	1.53575	ENSP00000361803
TDP-43_Q331K	YJR035W	26	2.40488	2.9764	0.364855	1.89045	ENSP00000348089
TDP-43_Q331K	YBR131W	8	0.739964	2.97228	0.475318	1.5595
TDP-43_Q331K	YNL206C	9	0.83246	2.9459	0.533049	1.37559
TDP-43_Q331K	YJL065C	23	2.1274	2.89576	0.402302	1.73079	ENSP00000220913
TDP-43_Q331K	YHR109W	10	0.924955	2.82777	0.459089	1.52957
TDP-43_Q331K	YOL036W	35	3.23734	2.81679	0.304404	1.95935
TDP-43_Q331K	YLR209C	30	2.77487	2.81573	0.332281	1.88012	ENSP00000381136
TDP-43_Q331K	YMR238W	20	1.84991	2.79989	0.43608	1.57891
TDP-43_Q331K	YLR154C	13	1.20244	2.76195	0.436897	1.55527
TDP-43_Q331K	YHR161C	23	2.1274	2.75738	0.349122	1.79472	ENSP00000377012
TDP-43_Q331K	YML103C	7	0.647469	2.7429	0.591392	1.12077
TDP-43_Q331K	YMR186W	77	7.12216	2.7417	0.257159	2.03665	ENSP00000325875
TDP-43_Q331K	YPL256C	33	3.05235	2.72218	0.317199	1.8587
TDP-43_Q331K	YOR276W	11	1.01745	2.67376	0.50567	1.32172
TDP-43_Q331K	YIL079C	8	0.739964	2.66879	0.565956	1.15837	ENSP00000337839
TDP-43_Q331K	YOR304C-A	20	1.84991	2.66329	0.394893	1.61157
TDP-43_Q331K	YBR176W	8	0.739964	2.65379	0.832098	0.445578
TDP-43_Q331K	YLR053C	11	1.01745	2.65002	0.485814	1.3626
TDP-43_Q331K	YJL042W	516	47.7277	2.62814	0.188214	2.13349
TDP-43_Q331K	YIL090W	20	1.84991	2.60196	0.421476	1.5053
TDP-43_Q331K	YLR059C	29	2.68237	2.59153	0.371586	1.62855	ENSP00000265881
TDP-43_Q331K	YDL225W	36	3.32984	2.58656	0.304022	1.80019
TDP-43_Q331K	YMR199W	22	2.0349	2.57298	0.396625	1.55247
TDP-43_Q331K	YBR156C	10	0.924955	2.54129	0.499232	1.2726
TDP-43_Q331K	YER160C	41	3.79232	2.53681	0.273256	1.84361
TDP-43_Q331K	YEL053C	19	1.75741	2.52411	0.392187	1.53419	ENSP00000354972
TDP-43_Q331K	YOL080C	21	1.94241	2.51785	0.434598	1.4236	ENSP00000368533
TDP-43_Q331K	YOR120W	6	0.554973	2.51646	0.644342	0.895	ENSP00000312606
TDP-43_Q331K	YNL130C	46	4.25479	2.5101	0.287133	1.78937	ENSP00000260585
TDP-43_Q331K	YMR026C	6	0.554973	2.50394	0.667547	0.832443	ENSP00000225873
TDP-43_Q331K	YEL024W	5	0.462478	2.49377	0.766586	0.582081	ENSP00000306397
TDP-43_Q331K	YER175C	13	1.20244	2.46879	0.452924	1.35061
TDP-43_Q331K	YLL051C	33	3.05235	2.46817	0.304505	1.7166
TDP-43_Q331K	YDL022W	4	0.369982	2.46409	0.805955	0.478144	ENSP00000301149
TDP-43_Q331K	YBR268W	5	0.462478	2.45856	0.714816	0.701141
TDP-43_Q331K	YER046W-A	6	0.554973	2.45346	0.712638	0.705033
TDP-43_Q331K	YER095W	4	0.369982	2.45252	0.804941	0.478385	ENSP00000372088
TDP-43_Q331K	YAL023C	12	1.10995	2.42807	0.463802	1.30192	ENSP00000365770
TDP-43_Q331K	YOR071C	13	1.20244	2.41718	0.4285	1.38142
TDP-43_Q331K	YNL304W	29	2.68237	2.40916	0.381782	1.48939
TDP-43_Q331K	YBR213W	6	0.554973	2.40604	0.740138	0.625237
TDP-43_Q331K	YBR116C	9	0.83246	2.38588	0.620716	0.904925
TDP-43_Q331K	YAL068C	24	2.21989	2.38396	0.415321	1.39385
TDP-43_Q331K	YDL036C	18	1.66492	2.37982	0.503866	1.18071	ENSP00000323288
TDP-43_Q331K	YNL197C	7	0.647469	2.37683	0.573607	1.01346
TDP-43_Q331K	YML087C	123	11.3769	2.36833	0.343354	1.55515	ENSP00000356218
TDP-43_Q331K	YJL121C	4	0.369982	2.3678	0.830997	0.400164	ENSP00000352401
TDP-43_Q331K	YEL017W	6	0.554973	2.35496	0.649897	0.824478
TDP-43_Q331K	YPL115C	14	1.29494	2.34288	0.497366	1.17761	ENSP00000303909
TDP-43_Q331K	YMR015C	12	1.10995	2.32727	0.58885	0.956858
TDP-43_Q331K	YLR111W	33	3.05235	2.29458	0.450445	1.261
TDP-43_Q331K	YML115C	28	2.58987	2.2934	0.424506	1.31984
TDP-43_Q331K	YOR068C	18	1.66492	2.29303	0.513516	1.11552
TDP-43_Q331K	YDL088C	14	1.29494	2.29194	0.50943	1.12435
TDP-43_Q331K	YJR039W	20	1.84991	2.28385	0.488998	1.16705
TDP-43_Q331K	YML019W	28	2.58987	2.28137	0.402442	1.36325
TDP-43_Q331K	YJL073W	144	13.3194	2.27516	0.226357	1.76016
TDP-43_Q331K	YPL053C	9	0.83246	2.26879	0.59724	0.913778
TDP-43_Q331K	YNL194C	26	2.40488	2.25552	0.475795	1.18235
TDP-43_Q331K	YNL117W	22	2.0349	2.21075	0.475913	1.15863
TDP-43_Q331K	YBR241C	32	2.95986	2.19446	0.473226	1.15598	ENSP00000380214
TDP-43_Q331K	YHR167W	10	0.924955	2.17597	0.688641	0.677507
TDP-43_Q331K	YPL013C	14	1.29494	2.17008	0.588014	0.894044	ENSP00000362036
TDP-43_Q331K	YDL173W	54	4.99476	2.16941	0.434442	1.22693
TDP-43_Q331K	YJR021C	14	1.29494	2.16476	0.508471	1.06404
TDP-43_Q331K	YPL101W	9	0.83246	2.16173	0.680534	0.690599	ENSP00000368461
TDP-43_Q331K	YOR089C	18	1.66492	2.13572	0.512378	1.04142	ENSP00000273047
TDP-43_Q331K	YLL007C	115	10.637	2.12975	0.188431	1.72844
TDP-43_Q331K	YCL008C	12	1.10995	2.12966	0.542117	0.975136	ENSP00000251968
TDP-43_Q331K	YBR113W	4	0.369982	2.12346	0.865112	0.286429
TDP-43_Q331K	YPL198W	20	1.84991	2.09925	0.38712	1.28659	ENSP00000381447
TDP-43_Q331K	YNL155W	24	2.21989	2.08892	0.459377	1.12932	ENSP00000220669
TDP-43_Q331K	YBL070C	18	1.66492	2.07287	0.507866	1.02013
TDP-43_Q331K	YIL076W	21	1.94241	2.06887	0.481596	1.07251	ENSP00000262812
TDP-43_Q331K	YOR002W	9	0.83246	2.06098	0.567071	0.892256	ENSP00000263440
TDP-43_Q331K	YJR149W	10	0.924955	2.04925	0.578064	0.864654
TDP-43_Q331K	YDL237W	53	4.90226	2.00796	0.468833	1.06656
TDP-43_Q331K	YBR238C	14	1.29494	2.00427	0.487058	1.02808
TDP-43_Q331K	YBR022W	22	2.0349	2.0001	0.446959	1.10614
TDP-43_Q331K	YAR042W	17	1.57242	1.99102	0.463041	1.0691	ENSP00000263847
TDP-43_Q331K	YIL007C	35	3.23734	1.96221	0.363491	1.24896	ENSP00000261817
TDP-43_Q331K	YER119C-A	31	2.86736	1.93476	0.409971	1.14156
TDP-43_Q331K	YJR055W	5	0.462478	1.90536	0.883857	0.221294
TDP-43_Q331K	YPR004C	19	1.75741	1.89812	0.426795	1.08801	ENSP00000267950
TDP-43_Q331K	YLL045C	11	1.01745	1.89307	0.754763	0.464251	ENSP00000361076
TDP-43_Q331K	YER078C	14	1.29494	1.89018	0.594294	0.76686	ENSP00000349658
TDP-43_Q331K	YDR157W	30	2.77487	1.88745	0.507014	0.930488
TDP-43_Q331K	YNL271C	6	0.554973	1.8841	0.689459	0.585091	ENSP00000247170
TDP-43_Q331K	YHR189W	13	1.20244	1.88122	0.679764	0.602434	ENSP00000334277
TDP-43_Q331K	YBR240C	32	2.95986	1.87887	0.468776	0.998103
TDP-43_Q331K	YBL071C	7	0.647469	1.86612	0.751752	0.463259
TDP-43_Q331K	YMR182C	19	1.75741	1.86108	0.576445	0.788267	ENSP00000293068
TDP-43_Q331K	YCR001W	5	0.462478	1.85721	0.841859	0.293701
TDP-43_Q331K	YMR121C	8	0.739964	1.83034	0.812619	0.34297	ENSP00000309334
TDP-43_Q331K	YOR306C	36	3.32984	1.82937	0.58597	0.757413	ENSP00000378757
TDP-43_Q331K	YML001W	13	1.20244	1.82308	0.517671	0.879323	ENSP00000265062
TDP-43_Q331K	YOR358W	8	0.739964	1.82254	0.725146	0.500933
TDP-43_Q331K	YNL274C	210	19.4241	1.81608	0.279636	1.30824
TDP-43_Q331K	YER044C-A	43	3.97731	1.80572	0.460307	0.974536
TDP-43_Q331K	YAL051W	11	1.01745	1.80342	0.584072	0.750092
TDP-43_Q331K	YML102W	39	3.60733	1.79938	0.39496	1.0887	ENSP00000315700
TDP-43_Q331K	YMR319C	31	2.86736	1.79343	0.418459	1.04296
TDP-43_Q331K	YDR230W	7	0.647469	1.79202	0.701699	0.534562
TDP-43_Q331K	YMR163C	11	1.01745	1.7843	0.581718	0.746343
TDP-43_Q331K	YDR271C	7	0.647469	1.78123	0.837582	0.289304
TDP-43_Q331K	YOR028C	51	4.71727	1.77399	0.429604	1.01188
TDP-43_Q331K	YPL118W	4	0.369982	1.76098	0.819843	0.317253
TDP-43_Q331K	YJR127C	45	4.1623	1.75368	0.574562	0.746083
TDP-43_Q331K	YMR029C	19	1.75741	1.75054	0.570481	0.75189
TDP-43_Q331K	YPL181W	11	1.01745	1.74957	0.624699	0.656617
TDP-43_Q331K	YJR069C	27	2.49738	1.74705	0.491907	0.887665	ENSP00000369456
TDP-43_Q331K	YER120W	10	0.924955	1.7445	0.668664	0.578014	ENSP00000345656
TDP-43_Q331K	YNL075W	8	0.739964	1.7441	0.628141	0.64856	ENSP00000259239
TDP-43_Q331K	YMR109W	32	2.95986	1.73562	0.555705	0.771128	ENSP00000288235
TDP-43_Q331K	YER118C	14	1.29494	1.73152	0.6411	0.621443
TDP-43_Q331K	YER163C	12	1.10995	1.73019	0.620555	0.656511	ENSP00000295304
TDP-43_Q331K	YOR106W	4	0.369982	1.72752	0.89156	0.187332
TDP-43_Q331K	YEL052W	19	1.75741	1.72209	0.694018	0.526929	ENSP00000357973
TDP-43_Q331K	YBR129C	9	0.83246	1.70679	0.664429	0.572748
TDP-43_Q331K	YAR047C	10	0.924955	1.70523	0.560255	0.749865
TDP-43_Q331K	YMR183C	11	1.01745	1.70398	0.618867	0.649442	ENSP00000222812
TDP-43_Q331K	YNL325C	19	1.75741	1.70381	0.550209	0.766357	ENSP00000230124
TDP-43_Q331K	YBR104W	15	1.38743	1.69898	0.616687	0.651241	ENSP00000352167
TDP-43_Q331K	YNL281W	9	0.83246	1.69714	0.936364	0.107999
TDP-43_Q331K	YDR086C	8	0.739964	1.69655	0.640561	0.609805	ENSP00000378906
TDP-43_Q331K	YJR073C	10	0.924955	1.69545	0.701956	0.505321	ENSP00000255389
TDP-43_Q331K	YDR025W	4	0.369982	1.68928	0.974381	0.0432784	ENSP00000270625
TDP-43_Q331K	YPL141C	26	2.40488	1.66808	0.508993	0.819037
TDP-43_Q331K	YOR214C	26	2.40488	1.66004	0.563455	0.724684
TDP-43_Q331K	YJL043W	38	3.51483	1.65905	0.570589	0.712414
TDP-43_Q331K	YOR334W	37	3.42233	1.65304	0.490419	0.842356	ENSP00000367637
TDP-43_Q331K	YLL043W	18	1.66492	1.63806	0.596535	0.660898
TDP-43_Q331K	YNL336W	39	3.60733	1.63676	0.492791	0.830178
TDP-43_Q331K	YLL010C	24	2.21989	1.6355	0.65954	0.556821	ENSP00000273062
TDP-43_Q331K	YPL155C	23	2.1274	1.63436	0.536966	0.756765
TDP-43_Q331K	YNL237W	6	0.554973	1.63208	0.84455	0.253707
TDP-43_Q331K	YER001W	21	1.94241	1.61383	0.639973	0.58102
TDP-43_Q331K	YMR167W	15	1.38743	1.61322	0.681429	0.513926	ENSP00000231790
TDP-43_Q331K	YDR290W	57	5.27224	1.60865	0.58737	0.663779
TDP-43_Q331K	YER004W	13	1.20244	1.60833	0.615947	0.617684	ENSP00000344925
TDP-43_Q331K	YER121W	18	1.66492	1.60823	0.704293	0.475565
TDP-43_Q331K	YMR114C	46	4.25479	1.60699	0.600568	0.641883	ENSP00000372955
TDP-43_Q331K	YEL018W	8	0.739964	1.60596	0.803883	0.314956
TDP-43_Q331K	YJR154W	36	3.32984	1.60264	0.416564	0.935037
TDP-43_Q331K	YER141W	9	0.83246	1.59855	0.772488	0.363691	ENSP00000016171
TDP-43_Q331K	YLL005C	23	2.1274	1.59676	0.567616	0.690413
TDP-43_Q331K	YBR174C	7	0.647469	1.59432	0.813914	0.29668
TDP-43_Q331K	YER024W	19	1.75741	1.59413	0.602492	0.63368
TDP-43_Q331K	YDL118W	37	3.42233	1.58568	0.467337	0.844632
TDP-43_Q331K	YBR052C	15	1.38743	1.5849	0.616884	0.6072
TDP-43_Q331K	YDL135C	24	2.21989	1.57879	0.523831	0.75177	ENSP00000269321
TDP-43_Q331K	YEL023C	13	1.20244	1.57269	0.624693	0.590241
TDP-43_Q331K	YDL161W	86	7.95461	1.56813	0.225942	1.21382	ENSP00000378985
TDP-43_Q331K	YER092W	12	1.10995	1.56593	0.668825	0.518598
TDP-43_Q331K	YPL047W	12	1.10995	1.56517	0.661826	0.529301
TDP-43_Q331K	YHL041W	159	14.7068	1.56158	0.298361	1.09567
TDP-43_Q331K	YDR335W	16	1.47993	1.56083	0.627773	0.580982	ENSP00000381779
TDP-43_Q331K	YLR098C	11	1.01745	1.55502	0.768421	0.360111
TDP-43_Q331K	YJL051W	35	3.23734	1.54969	0.583256	0.645825
TDP-43_Q331K	YBR227C	19	1.75741	1.54887	0.520173	0.743189	ENSP00000300107
TDP-43_Q331K	YOR190W	7	0.647469	1.54776	0.836853	0.252512
TDP-43_Q331K	YML060W	18	1.66492	1.54702	0.591026	0.632689	ENSP00000306561
TDP-43_Q331K	YJL158C	20	1.84991	1.54612	0.520524	0.741329
TDP-43_Q331K	YDR217C	8	0.739964	1.54245	0.830125	0.262023
TDP-43_Q331K	YOR292C	5	0.462478	1.53955	0.92462	0.116052
TDP-43_Q331K	YOR267C	8	0.739964	1.53805	0.793892	0.317005	ENSP00000350896
TDP-43_Q331K	YMR147W	75	6.93716	1.53755	0.488645	0.786231
TDP-43_Q331K	YDR100W	11	1.01745	1.53514	0.719893	0.430004
TDP-43_Q331K	YDR221W	38	3.51483	1.52122	0.635392	0.554649	ENSP00000252455
TDP-43_Q331K	YOR112W	9	0.83246	1.51697	0.716878	0.429487	ENSP00000270176
TDP-43_Q331K	YOR003W	29	2.68237	1.51563	0.578357	0.639053
TDP-43_Q331K	YIL042C	11	1.01745	1.51458	0.694581	0.46258	ENSP00000378405
TDP-43_Q331K	YJR098C	313	28.9511	1.47965	0.167709	1.2315
TDP-43_Q331K	YJL170C	58	5.36474	1.47588	0.361663	0.942109
TDP-43_Q331K	YMR181C	12	1.10995	1.4746	0.919052	0.119366
TDP-43_Q331K	YBL038W	10	0.924955	1.47432	0.805041	0.287433
TDP-43_Q331K	YDR110W	35	3.23734	1.47416	0.551342	0.661392	ENSP00000328017
TDP-43_Q331K	YDR014W	13	1.20244	1.47327	0.81896	0.266721
TDP-43_Q331K	YDR265W	23	2.1274	1.47083	0.657787	0.503337	ENSP00000288774
TDP-43_Q331K	YIL038C	13	1.20244	1.45894	0.806863	0.281775
TDP-43_Q331K	YJL052W	12	1.10995	1.45474	0.653132	0.504605	ENSP00000229239
TDP-43_Q331K	YPL067C	14	1.29494	1.45215	0.682299	0.461349
TDP-43_Q331K	YBR186W	11	1.01745	1.44978	0.893354	0.154613	ENSP00000166345
TDP-43_Q331K	YPL176C	16	1.47993	1.44966	0.719256	0.406983
TDP-43_Q331K	YLR011W	30	2.77487	1.44723	0.422355	0.835982
TDP-43_Q331K	YBL055C	8	0.739964	1.4431	0.8871	0.162926	ENSP00000276692
TDP-43_Q331K	YOR097C	24	2.21989	1.44167	0.606996	0.566582
TDP-43_Q331K	YDL089W	13	1.20244	1.43478	0.596655	0.578712
TDP-43_Q331K	YBR230C	196	18.1291	1.4342	0.229486	1.10507
TDP-43_Q331K	YER067C-A	18	1.66492	1.43321	0.709634	0.416157
TDP-43_Q331K	YNL252C	7	0.647469	1.43157	0.930662	0.0992617	ENSP00000312311
TDP-43_Q331K	YBR064W	31	2.86736	1.42538	0.531836	0.667312
TDP-43_Q331K	YJR034W	9	0.83246	1.4241	0.908213	0.130714
TDP-43_Q331K	YER059W	46	4.25479	1.42074	0.456276	0.77249
TDP-43_Q331K	YMR177W	45	4.1623	1.4177	0.640774	0.509277	ENSP00000264451
TDP-43_Q331K	YLR204W	6	0.554973	1.41708	0.883141	0.165598
TDP-43_Q331K	YIL119C	13	1.20244	1.40995	0.748698	0.354323
TDP-43_Q331K	YEL057C	34	3.14485	1.408	0.600531	0.562452
TDP-43_Q331K	YBR170C	16	1.47993	1.40062	0.698254	0.422632	ENSP00000363879
TDP-43_Q331K	YIL163C	24	2.21989	1.39686	0.675627	0.453102
TDP-43_Q331K	YEL047C	37	3.42233	1.39056	0.587375	0.573779
TDP-43_Q331K	YLR124W	31	2.86736	1.3889	0.623916	0.522342
TDP-43_Q331K	YDL223C	71	6.56718	1.38783	0.387522	0.850015
TDP-43_Q331K	YIL168W	29	2.68237	1.38318	0.556086	0.614014
TDP-43_Q331K	YIL084C	7	0.647469	1.3828	0.801787	0.274089
TDP-43_Q331K	YIL014W	7	0.647469	1.3759	0.990403	0.0132051
TDP-43_Q331K	YER062C	11	1.01745	1.36825	0.778586	0.302949
TDP-43_Q331K	YOL014W	125	11.5619	1.36437	0.317055	0.931786
TDP-43_Q331K	YOR283W	26	2.40488	1.36378	0.616088	0.523573
TDP-43_Q331K	YLR024C	83	7.67713	1.36336	0.425526	0.783217
TDP-43_Q331K	YML109W	33	3.05235	1.36135	0.547486	0.616029
TDP-43_Q331K	YHR079C	11	1.01745	1.35686	0.667303	0.451422	ENSP00000225768
TDP-43_Q331K	YJR100C	23	2.1274	1.35635	0.699793	0.407188	ENSP00000345494
TDP-43_Q331K	YOR022C	22	2.0349	1.35625	0.7463	0.344082	ENSP00000358071
TDP-43_Q331K	YPL095C	14	1.29494	1.3543	0.910753	0.120867	ENSP00000326491
TDP-43_Q331K	YNL141W	38	3.51483	1.34686	0.583638	0.56078	ENSP00000361965
TDP-43_Q331K	YNL242W	42	3.88481	1.34621	0.529475	0.633423
TDP-43_Q331K	YPL187W	23	2.1274	1.34222	0.732292	0.359323
TDP-43_Q331K	YDR197W	6	0.554973	1.34022	0.973323	0.0357531
TDP-43_Q331K	YLR041W	63	5.82722	1.33301	0.543852	0.608051
TDP-43_Q331K	YOR307C	9	0.83246	1.3237	0.848439	0.200621	ENSP00000387152
TDP-43_Q331K	YLR177W	15	1.38743	1.3176	0.881317	0.156377
TDP-43_Q331K	YOR125C	19	1.75741	1.31032	0.58141	0.548486	ENSP00000322316
TDP-43_Q331K	YDL124W	18	1.66492	1.30992	0.603985	0.518747
TDP-43_Q331K	YDR253C	10	0.924955	1.30987	0.660038	0.445304
TDP-43_Q331K	YNL233W	16	1.47993	1.30875	0.755449	0.320055
TDP-43_Q331K	YDL104C	24	2.21989	1.29804	0.714396	0.370724	ENSP00000264151
TDP-43_Q331K	YNL269W	28	2.58987	1.2953	0.557442	0.573247
TDP-43_Q331K	YML051W	47	4.34729	1.29525	0.58748	0.534315
TDP-43_Q331K	YOR012W	50	4.62478	1.29036	0.672497	0.422596
TDP-43_Q331K	YMR311C	18	1.66492	1.29021	0.941967	0.0748744
TDP-43_Q331K	YHR057C	19	1.75741	1.28513	0.700057	0.385465	ENSP00000300026
TDP-43_Q331K	YPL217C	17	1.57242	1.27098	0.764738	0.299014	ENSP00000363642
TDP-43_Q331K	YJR099W	78	7.21465	1.26346	0.699818	0.379269	ENSP00000366813
TDP-43_Q331K	YER028C	28	2.58987	1.26323	0.610851	0.491584	ENSP00000353863
TDP-43_Q331K	YOR354C	20	1.84991	1.26295	0.75349	0.311331
TDP-43_Q331K	YLL046C	28	2.58987	1.26196	0.723064	0.349483
TDP-43_Q331K	YLR072W	22	2.0349	1.26151	0.647068	0.445228	ENSP00000322883
TDP-43_Q331K	YMR118C	34	3.14485	1.25959	0.411216	0.741627	ENSP00000356953
TDP-43_Q331K	YNL326C	186	17.2042	1.25831	0.287166	0.896967	ENSP00000362465
TDP-43_Q331K	YBR169C	31	2.86736	1.2557	0.796516	0.255515	ENSP00000302961
TDP-43_Q331K	YAL060W	31	2.86736	1.25389	0.70761	0.366625
TDP-43_Q331K	YDR104C	55	5.08725	1.25365	0.616457	0.480827
TDP-43_Q331K	YOR156C	53	4.90226	1.25299	0.645182	0.444583	ENSP00000311778
TDP-43_Q331K	YOL082W	14	1.29494	1.24804	0.853371	0.182999
TDP-43_Q331K	YDL168W	53	4.90226	1.24713	0.50465	0.617765	ENSP00000296412
TDP-43_Q331K	YBR203W	12	1.10995	1.24652	0.835513	0.205036
TDP-43_Q331K	YPL246C	16	1.47993	1.24586	0.8728	0.158474
TDP-43_Q331K	YDL155W	77	7.12216	1.24099	0.48623	0.637585
TDP-43_Q331K	YEL049W	37	3.42233	1.23556	0.59639	0.498684
TDP-43_Q331K	YER173W	21	1.94241	1.23535	0.776816	0.27571
TDP-43_Q331K	YER137C	6	0.554973	1.23379	0.882332	0.145178
TDP-43_Q331K	YLL017W	9	0.83246	1.22915	0.872767	0.156388
TDP-43_Q331K	YLR093C	15	1.38743	1.22521	0.785229	0.263139
TDP-43_Q331K	YHR017W	13	1.20244	1.22482	0.790451	0.256661
TDP-43_Q331K	YNL288W	36	3.32984	1.22165	0.701202	0.365025	ENSP00000273064
TDP-43_Q331K	YML006C	16	1.47993	1.22026	0.855492	0.176337
TDP-43_Q331K	YLL009C	10	0.924955	1.21934	0.820112	0.219345	ENSP00000261070
TDP-43_Q331K	YPL159C	24	2.21989	1.21929	0.848942	0.184183
TDP-43_Q331K	YIL170W	44	4.0698	1.20542	0.722035	0.335064
TDP-43_Q331K	YDL219W	26	2.40488	1.20342	0.801804	0.238512	ENSP00000366672
TDP-43_Q331K	YMR151W	9	0.83246	1.19651	0.7905	0.250669
TDP-43_Q331K	YCL005W	8	0.739964	1.19595	0.896338	0.123976
TDP-43_Q331K	YOR082C	17	1.57242	1.19181	0.90006	0.11911
TDP-43_Q331K	YDL190C	22	2.0349	1.1883	0.757892	0.287697	ENSP00000343001
TDP-43_Q331K	YOR006C	23	2.1274	1.17788	0.717034	0.3333	ENSP00000007390
TDP-43_Q331K	YBR100W	21	1.94241	1.17656	0.764134	0.277512
TDP-43_Q331K	YOR348C	22	2.0349	1.1735	0.687149	0.36713	ENSP00000231706
TDP-43_Q331K	YBL049W	7	0.647469	1.16536	0.971318	0.033425	ENSP00000300022
TDP-43_Q331K	YPL111W	7	0.647469	1.16091	0.979351	0.0239713	ENSP00000349446
TDP-43_Q331K	YEL039C	18	1.66492	1.15888	0.844445	0.18027	ENSP00000307786
TDP-43_Q331K	YMR189W	10	0.924955	1.15496	0.985624	0.0166034	ENSP00000370740
TDP-43_Q331K	YPL033C	12	1.10995	1.15053	0.788319	0.243546
TDP-43_Q331K	YDL051W	24	2.21989	1.14894	0.778642	0.254328	ENSP00000299213
TDP-43_Q331K	YMR010W	16	1.47993	1.14744	0.917898	0.0942068	ENSP00000380880
TDP-43_Q331K	YAL029C	11	1.01745	1.14368	0.829568	0.194919	ENSP00000285039
TDP-43_Q331K	YLR118C	179	16.5567	1.14249	0.397291	0.688592	ENSP00000320043
TDP-43_Q331K	YMR259C	36	3.32984	1.13158	0.62919	0.419601
TDP-43_Q331K	YMR251W	35	3.23734	1.1281	0.814408	0.209367
TDP-43_Q331K	YDR185C	17	1.57242	1.12545	0.761406	0.268526	ENSP00000348206
TDP-43_Q331K	YPL177C	20	1.84991	1.12148	0.825594	0.195594	ENSP00000343163
TDP-43_Q331K	YMR100W	16	1.47993	1.12143	0.884707	0.129293
TDP-43_Q331K	YML071C	15	1.38743	1.09962	0.711058	0.317726
TDP-43_Q331K	YMR171C	20	1.84991	1.09721	0.821815	0.195506	ENSP00000316589
TDP-43_Q331K	YBL096C	14	1.29494	1.09187	0.951507	0.0529479
TDP-43_Q331K	YDR326C	53	4.90226	1.09112	0.35303	0.705924
TDP-43_Q331K	YBL057C	12	1.10995	1.08886	0.80213	0.215454	ENSP00000387180
TDP-43_Q331K	YOR069W	9	0.83246	1.07477	0.976914	0.0248123	ENSP00000369638
TDP-43_Q331K	YPL229W	14	1.29494	1.07086	0.91554	0.0904446
TDP-43_Q331K	YOR134W	5	0.462478	1.06916	0.88206	0.126097	ENSP00000289968
TDP-43_Q331K	YOL027C	10	0.924955	1.06885	0.95231	0.0509734	ENSP00000305653
TDP-43_Q331K	YNL265C	8	0.739964	1.06097	0.876926	0.130578	ENSP00000368076
TDP-43_Q331K	YEL004W	32	2.95986	1.06051	0.885457	0.121474	ENSP00000367770
TDP-43_Q331K	YDL134C	16	1.47993	1.05926	0.827135	0.183109	ENSP00000384493
TDP-43_Q331K	YJL007C	25	2.31239	1.04391	0.737847	0.273666
TDP-43_Q331K	YLR104W	13	1.20244	1.0428	0.850834	0.155551
TDP-43_Q331K	YAL031C	7	0.647469	1.04228	0.955871	0.0459947
TDP-43_Q331K	YNL098C	12	1.10995	1.03815	0.950015	0.0518923	ENSP00000256196
TDP-43_Q331K	YOR300W	112	10.3595	1.03092	0.542445	0.471702
TDP-43_Q331K	YHL027W	26	2.40488	1.03022	0.756954	0.25039
TDP-43_Q331K	YER180C	52	4.80977	1.03013	0.610109	0.40164
TDP-43_Q331K	YHR105W	14	1.29494	1.02698	0.947651	0.0537616
TDP-43_Q331K	YNL070W	13	1.20244	1.0247	0.959902	0.0410882
TDP-43_Q331K	YLR018C	329	30.431	1.02245	0.239865	0.777196
TDP-43_Q331K	YMR172W	46	4.25479	1.02035	0.642594	0.364678
TDP-43_Q331K	YOR124C	11	1.01745	1.01685	0.793172	0.210313
TDP-43_Q331K	YHR080C	29	2.68237	1.01357	0.842867	0.159265
TDP-43_Q331K	YOR202W	10	0.924955	1.00903	0.951813	0.048622
TDP-43_Q331K	YMR320W	55	5.08725	1.00855	0.640222	0.362854
TDP-43_Q331K	YOR301W	10	0.924955	1.00798	0.834744	0.166575
TDP-43_Q331K	YJR082C	20	1.84991	1.00755	0.965509	0.0347513
TDP-43_Q331K	YOR059C	39	3.60733	1.00754	0.514304	0.489359
TDP-43_Q331K	YBR010W	15	1.38743	1.00309	0.86226	0.138165	ENSP00000254810, ENSP00000355781, ENSP00000364327
TDP-43_Q331K	YPL225W	22	2.0349	1.00225	0.723511	0.277111	ENSP00000362456
TDP-43_Q331K	YPL003W	10	0.924955	0.998469	0.836534	0.163216
TDP-43_Q331K	YIL071C	40	3.69982	0.995871	0.734045	0.264856
TDP-43_Q331K	YBR222C	14	1.29494	0.992654	0.956063	0.0436139	ENSP00000384627
TDP-43_Q331K	YNL101W	49	4.53228	0.990593	0.573491	0.422497	ENSP00000243389
TDP-43_Q331K	YOR039W	8	0.739964	0.987103	0.979389	0.0203452	ENSP00000382984, ENSP00000382949, ENSP00000365046
TDP-43_Q331K	YNL193W	16	1.47993	0.986044	0.780064	0.216867
TDP-43_Q331K	YDL170W	92	8.50959	0.98237	0.660667	0.33335
TDP-43_Q331K	YJL134W	23	2.1274	0.978262	0.960976	0.0381761	ENSP00000315137, ENSP00000247225
TDP-43_Q331K	YJR106W	158	14.6143	0.974381	0.38821	0.596117	ENSP00000202831
TDP-43_Q331K	YJR059W	10	0.924955	0.974152	0.998092	0.00185914
TDP-43_Q331K	YPL264C	9	0.83246	0.973662	0.997203	0.00272364	ENSP00000360462
TDP-43_Q331K	YDL204W	44	4.0698	0.964118	0.728996	0.26128
TDP-43_Q331K	YDR128W	37	3.42233	0.961157	0.624398	0.361012	ENSP00000205064
TDP-43_Q331K	YBR065C	31	2.86736	0.960966	0.843448	0.150442
TDP-43_Q331K	YOR180C	24	2.21989	0.960428	0.755326	0.234991	ENSP00000369461
TDP-43_Q331K	YPL023C	17	1.57242	0.959521	0.784392	0.20688
TDP-43_Q331K	YNL056W	15	1.38743	0.953583	0.8917	0.103273
TDP-43_Q331K	YMR157C	19	1.75741	0.951858	0.893264	0.101597
TDP-43_Q331K	YNL311C	89	8.2321	0.951701	0.5472	0.43093
TDP-43_Q331K	YDR144C	23	2.1274	0.950319	0.971935	0.026671
TDP-43_Q331K	YDL176W	198	18.3141	0.948606	0.466659	0.505931
TDP-43_Q331K	YDR263C	21	1.94241	0.935025	0.906086	0.0878117	ENSP00000355506
TDP-43_Q331K	YDR043C	47	4.34729	0.933682	0.495383	0.471151	ENSP00000173785
TDP-43_Q331K	YOR092W	18	1.66492	0.932753	0.865857	0.125122
TDP-43_Q331K	YJR146W	2260	209.04	0.929605	0.218703	0.726297
TDP-43_Q331K	YBL005W	16	1.47993	0.928985	0.839709	0.148908
TDP-43_Q331K	YPL036W	44	4.0698	0.920041	0.626816	0.343344
TDP-43_Q331K	YOR231W	21	1.94241	0.918361	0.7762	0.205529	ENSP00000178640
TDP-43_Q331K	YBR043C	15	1.38743	0.915808	0.937698	0.0570566	ENSP00000358515
TDP-43_Q331K	YNL292W	17	1.57242	0.910718	0.85552	0.13158	ENSP00000298746
TDP-43_Q331K	YER148W	14	1.29494	0.910555	0.833469	0.151636	ENSP00000375942
TDP-43_Q331K	YDR203W	10	0.924955	0.907489	0.83727	0.147676
TDP-43_Q331K	YPL054W	38	3.51483	0.897512	0.856616	0.128689
TDP-43_Q331K	YOR015W	43	3.97731	0.89457	0.761909	0.212989
TDP-43_Q331K	YMR018W	52	4.80977	0.893339	0.847716	0.136041
TDP-43_Q331K	YDR139C	24	2.21989	0.876968	0.947085	0.0464051
TDP-43_Q331K	YPL120W	14	1.29494	0.875115	0.985115	0.0130263	ENSP00000355231
TDP-43_Q331K	YBR074W	27	2.49738	0.852531	0.761652	0.203199
TDP-43_Q331K	YDR119W	37	3.42233	0.850774	0.921798	0.0665318
TDP-43_Q331K	YBR141C	15	1.38743	0.850219	0.992591	0.00629895
TDP-43_Q331K	YDL180W	62	5.73472	0.845108	0.381642	0.52258
TDP-43_Q331K	YDR090C	24	2.21989	0.843949	0.833472	0.140541
TDP-43_Q331K	YNL099C	28	2.58987	0.843884	0.843366	0.132181
TDP-43_Q331K	YOR011W	37	3.42233	0.825397	0.834596	0.136524	ENSP00000371818
TDP-43_Q331K	YDR022C	39	3.60733	0.822612	0.995437	0.0037536
TDP-43_Q331K	YDL227C	113	10.452	0.816318	0.527428	0.385769
TDP-43_Q331K	YML052W	36	3.32984	0.815998	0.932317	0.0552293
TDP-43_Q331K	YPL030W	20	1.84991	0.796652	0.776546	0.178015
TDP-43_Q331K	YJL082W	27	2.49738	0.792315	0.941856	0.0460684	ENSP00000360815, ENSP00000306598
TDP-43_Q331K	YBR134W	7	0.647469	0.777098	0.955537	0.0345522
TDP-43_Q331K	YNL144C	94	8.69458	0.776521	0.619403	0.295541
TDP-43_Q331K	YPL184C	19	1.75741	0.758955	0.906307	0.0711091
TDP-43_Q331K	YHR106W	19	1.75741	0.750987	0.892416	0.0807943	ENSP00000382120
TDP-43_Q331K	YNL335W	48	4.43978	0.746989	0.97418	0.019287
TDP-43_Q331K	YDL172C	29	2.68237	0.744416	0.727737	0.202677
TDP-43_Q331K	YIL088C	43	3.97731	0.738469	0.61433	0.284805
TDP-43_Q331K	YMR012W	55	5.08725	0.738061	0.622588	0.278553	ENSP00000320468
TDP-43_Q331K	YJL132W	142	13.1344	0.710485	0.943292	0.0402901	ENSP00000230036
TDP-43_Q331K	YNL219C	50	4.62478	0.700465	0.691501	0.216092	ENSP00000316397
TDP-43_Q331K	YEL002C	17	1.57242	0.696247	0.964725	0.02456	ENSP00000364188
TDP-43_Q331K	YOR007C	83	7.67713	0.688469	0.75725	0.167126	ENSP00000221566
TDP-43_Q331K	YBL024W	40	3.69982	0.674904	0.97223	0.0187422	ENSP00000264670
TDP-43_Q331K	YPL185W	35	3.23734	0.663118	0.923368	0.0508163
TDP-43_Q331K	YJL142C	24	2.21989	0.658152	0.624489	0.247143
TDP-43_Q331K	YJR153W	45	4.1623	0.648583	0.978447	0.0139792
TDP-43_Q331K	YML078W	50	4.62478	0.646919	0.929509	0.0456019	ENSP00000225174
TDP-43_Q331K	YOR118W	24	2.21989	0.637768	0.713298	0.182849
TDP-43_Q331K	YBR172C	108	9.98952	0.629753	0.563354	0.274979	ENSP00000275732
TDP-43_Q331K	YDR143C	51	4.71727	0.600771	0.848682	0.0909078
TDP-43_Q331K	YJR147W	75	6.93716	0.599705	0.763311	0.141944
TDP-43_Q331K	YDL109C	28	2.58987	0.591739	0.917792	0.0486458
TDP-43_Q331K	YDL138W	171	15.8167	0.574431	0.412258	0.337617
TDP-43_Q331K	YJR115W	25	2.31239	0.55264	0.507123	0.272384
TDP-43_Q331K	YHR028C	76	7.02966	0.516049	0.934422	0.0338417	ENSP00000353731
TDP-43_Q331K	YDL222C	102	9.43454	0.512623	0.923921	0.0389999
TDP-43_Q331K	YNL324W	23	2.1274	0.503614	0.412231	0.296009
TDP-43_Q331K	YDR192C	81	7.49214	0.49368	0.527271	0.233377
TDP-43_Q331K	YDL174C	77	7.12216	0.484506	0.935353	0.031322	ENSP00000300051
TDP-43_Q331K	YLR019W	650	60.1221	0.472303	0.619737	0.1796	ENSP00000260327
TDP-43_Q331K	YML037C	67	6.1972	0.440699	0.990162	0.00433549
TDP-43_Q331K	YOR273C	166	15.3543	0.416609	0.856296	0.0598683	ENSP00000358515
TDP-43_Q331K	YDR153C	729	67.4292	0.373018	0.830299	0.0633017
TDP-43_Q331K	YER172C-A	17	1.57242	0.363945	0.985523	0.0052689
TDP-43_Q331K	YOR025W	21	1.94241	0.243613	0.889346	0.0269569
TDP-43_Q331K	YDR028C	53	4.90226	0.228359	0.817401	0.0416982
